# Supplementary material for: On detection and assessment of statistical significance of Genomic Islands
Source: BMC Genomics. 2008 Apr 1;9:150. doi: 10.1186/1471-2164-9-150 (PMC2362129; doi:10.1186/1471-2164-9-150)
Supplement: Additional file 1 — Predicted Islands and their gene content in Salmonella typhi CT18. The data provided presents genomic segments predicted by Design-Island and genes present in those islands. [file 1471-2164-9-150-S1.xls]

## Sheet: Salmonella typhi CT18
Predicted Islands and their gene content in Salmonella typhi CT18
Putative Islands obtained from first phase (length covered = 62.15% of the genome)		Segments of putative Islands obtained from refinement phase (length covered = 36.97% of the genome)		Genes present within the identified islands ( length covered = 33.81% of the genome)
Start (bp)	End (bp)	Start (bp)	End (bp)	Start (bp)	End (bp)	Product Name	Locus	Locus_tag
10000	52500	11000	28000
				10841	11245	conserved hypothetical protein	yaaI	STY0011
				13596	14735	DnaJ protein	dnaJ	STY0013
				15020	15967	putative regulatory protein		STY0014
				16094	16438	putative phage protein		STY0015
				16499	17032	conserved hypothetical protein		STY0016
				17049	17492	putative membrane protein		STY0017
				17873	19972	putative chitinase		STY0018
				20004	21155	hypothetical protein		STY0019
				21198	23060	hypothetical protein		STY0020
				23341	24045	conserved hypothetical protein		STY0021
				24473	25015	fimbrial subunit	bcfA	STY0024
				25116	25802	fimbrial chaperone	bcfB	STY0025
				25807	28428	fimbrial usher (pseudogene)	bcfC	STY0026
		30000	41000
				29998	30516	fimbrial subunit	bcfF	STY0031
				30509	31213	fimbrial chaperone	bcfG	STY0032
				31278	32123	putative exported protein		STY0033
				32162	32449	putative membrane protein		STY0034
				32549	32998	putative membrane protein		STY0035
				33368	34363	putative transcriptional regulator (lysR family)		STY0036
				34511	34816	putative transcriptional regulator		STY0038
				35339	37057	possible sulfatase		STY0039
				37103	38674	putative secreted 5'-nucleotidase		STY0040
				38773	39534	putative exported protein		STY0041
				40128	41621	putative secreted sulfatase		STY0042
		50000	52000
				50447	51820	putative transport protein		STY0050
62000	83000	63000	69000
				61791	63410	sensor kinase cita	citA	STY0062
				63545	64846	oxaloacetate decarboxylase beta chain	oadB	STY0063
				64859	66634	oxaloacetate decarboxylase alpha chain	oadA	STY0064
				66650	66889	oxaloacetate decarboxylase gamma chain	oadG	STY0065
				67048	68388	citrate-sodium symporter	citC	STY0066
				68633	69676	[citrate (PRO-3S)-lyase] ligase	citC2	STY0067
		74000	81000
				74013	74834	dihydrodipicolinate reductase	dapB	STY0073
				75696	76844	carbamoyl-phosphate synthase small chain	carA	STY0076
				76860	80087	carbamoyl-phosphate synthase large chain	carB	STY0077
				80361	80756	transcriptional activator CaiF	caiF	STY0078
92000	115500	92000	101000
				91996	93159	putative metabolite transport protein	yaaU	STY0089
				93425	93655	putative lipoprotein		STY0091
				93940	94362	probable secreted protein		STY0093
				94586	94876	probable secreted protein		STY0095
				95086	95280	putative membrane protein		STY0096
				95774	95998	probable secreted protein		STY0097
				96050	97354	puatative sulfatase		STY0098
				97351	97662	hypothetical protein		STY0099
				98069	98599	putative NAD(P)H oxidoreductase	yabF	STY0100
				98592	100454	glutathione-regulated potassium-efflux system protein KefC	kefC	STY0101
				100653	101132	dihydrofolate reductase type I	folA	STY0102
		105000	108000
				105614	107968	organic solvent tolerance protein precursor	imp	STY0108
		110000	113000
				109800	112706	probable ATP-dependent helicase HepA	hepA	STY0111
118000	135000	121000	129000
				121005	122714	L-ribulokinase	araB	STY0120
				123055	123900	arabinose operon regulatory protein	araC	STY0121
				124019	124786	DedA family integral membrane protein	yabI	STY0122
				124825	125532	hypothetical ABC transporter	yabJ	STY0123
				125516	127126	putative ABC transporter integral membrane protein	yabK	STY0124
				127102	128085	thiamine-binding periplasmic protein precursor	tbpA	STY0125
136000	171000	144000	155000
				143140	144906	penicillin-binding protein 3 precursor	ftsI	STY0142
				144893	146380	UDP-N-acetylmuramoylalanyl-D-glutamate--2,6-diaminopim ligase	murE	STY0143
				146377	147735	UDP-N-acetylmuramoylalanyl-D-glutamyl-2,6-diaminopimelate--D-alan alanyl ligase	murF	STY0144
				147729	148811	phospho-N-acetylmuramoyl-pentapeptide- transferase	mraY	STY0145
				148814	150130	UDP-N-acetylmuramoyl-L-alanine:D-glutamate ligase	murD	STY0146
				150130	151374	cell division protein FtsW	ftsW	STY0147
				151371	152438	UDP-N-acetylglucosamine:N-acetylmuramyl- (pentapeptide) pyrophosphoryl-undecaprenol N-acetylglucosamine transferase	murG	STY0148
				152557	154032	UDP-N-acetylmuramate:alanine ligase	murC	STY0149
				154025	154945	D-alanine:D-alanine ligase B	ddlB	STY0150
		160000	163000
				160107	162812	preprotein translocase SecA subunit	secA	STY0156
176000	198000	180000	187000
				182065	183954	dihydrolipoamide acetyltransferase component (E2) of pyruvate dehydrogenase	aceF	STY0176
				185869	186153	probable secreted protein		STY0178
				186191	186982	probable secreted protein		STY0179
		189000	195000
				189006	191603	aconitate hydratase 2 (citrate hydro-lyase 2)	acnB	STY0181
				191791	192153	conserved hypothetical protein		STY0182
				192388	193341	2-keto-3-deoxygluconate permease	kdgT	STY0183
				193338	194609	conserved hypothetical protein	ygbK	STY0184
				194599	195582	PdxA-like protein		STY0185
210000	249500	210000	218000
				210264	211439	putative fimbrial protein	staG, yadC	STY0201
				211476	212072	putative fimbrial protein	staF, yadK	STY0202
				212072	212686	putative fimbrial protein	staE, yadL	STY0203
				212695	213261	putative fimbrial protein	staD, yadM	STY0204
				213248	215839	outer membrane usher protein HtrE precursor	staC, htrE	STY0205
				215914	216648	chaperone protein EcpD precursor	staB, ecpD	STY0206
				216827	217411	putative fimbrial protein	staA, yadN	STY0207
		222000	228000
				222159	222689	2'-5' RNA ligase	ligT, yadP	STY0213
				222750	225191	ATP-dependent helicase HrpB	hrpB	STY0214
				225332	227854	penicillin-binding protein 1b; peptidoglycan synthetase	mrcB	STY0215
		230000	237000
				230387	231184	ferrichrome transport ATP-binding protein FhuC	fhuC	STY0219
				231184	232074	ferrichrome-binding periplasmic protein precursor	fhuD	STY0220
				232071	234128	ferrichrome transport protein FhuB precursor	fhuB	STY0221
				234219	235499	glutamate-1-semialdehyde 2,1-aminomutase	hemL	STY0223
				235669	237090	putative membrane protein	yadQ	STY0225
		242000	246000
				241500	242927	protease DO precursor; heat shock protein HtrA	htrA	STY0231
				243080	244237	conserved hypothetical protein	yaeG	STY0232
				244326	244712	conserved hypothetical protein	yaeH	STY0233
				244959	246261	probable sugar transporter (pseudogene)		STY0235
252000	371500	252000	255000
				253160	253885	uridine 5'-monophosphate kinase	pyrH	STY0241
				254032	254589	ribosome recycling factor	frr	STY0242
		256000	273000
				256240	256998	undecaprenyl pyrophosphate synthetase		STY0244
				257011	257868	phosphatidate cytidylyltransferase	cdsA	STY0245
				257880	259232	putative membrane protein	yaeL	STY0246
				259264	261675	outer membrane protein precursor	yaeT	STY0247
				261798	262283	outer membrane protein OmpH precursor	ompH	STY0248
				262287	263312	UDP-3-O-[3-hydroxymyristoyl] glucosamine N-acyltransferase	lpxD	STY0249
				263418	263873	(3R)-hydroxymyristol acyl carrier protein dehydrase	fabZ	STY0250
				263877	264665	acyl-[acyl-carrier-protein]:UDP-N- acetylglucosamine O-acyltransferase	lpxA	STY0251
				264665	265813	lipid-A-disaccharide synthase	lpxB	STY0252
				265810	266406	ribonuclease HII	rnhB	STY0253
				266430	269912	DNA polymerase III, alpha chain	dnaE	STY0254
				269925	270884	acetyl-coenzyme A carboxylase carboxyl transferase subunit alpha	accA	STY0255
				271076	271534	transposase for insertion sequence element IS200	tnpA	STY0256
				271774	273537	putative secreted chitinase		STY0257
		274000	277000
				273613	275754	lysine decarboxylase	ldcC	STY0259
				275810	276199	conserved hypothetical protein		STY0260
				276262	277554	cell cycle protein MesJ	mesJ	STY0261
		287000	293000
				292894	293697	hypothetical oxidoreductase	yafB	STY0276
		302000	361000
				302488	303120	hypothetical protein		STY0286
				303120	303542	hypothetical protein		STY0287
				303553	304548	hypothetical protein		STY0288
				304545	306428	hypothetical protein		STY0289
				306444	306938	conserved hypothetical protein		STY0290
				306935	307759	hypothetical protein		STY0291
				307746	308648	hypothetical protein		STY0292
				308657	308728	hypothetical protein		STY0293
				309016	311679	ClpB-like protein		STY0294
				311664	311762	hypothetical protein		STY0295
				311765	312055	hypothetical protein		STY0296
				312119	312661	conserved hypothetical protein		STY0297
				312685	314193	conserved hypothetical protein (pseudogene)		STY0298
				314246	314647	hypothetical protein		STY0300
				314619	315044	hypothetical protein		STY0301
				315281	315766	conserved hypothetical protein		STY0302
				315833	316369	probable lipoprotein		STY0303
				316373	317716	conserved hypothetical protein		STY0304
				317713	319014	putative membrane protein		STY0305
				319019	319768	putative membrane protein		STY0306
				319800	320294	hypothetical protein		STY0307
				320531	324392	probable IcmF-related integral membrane ATP-binding protein (pseudogene)		STY0308
				324392	325159	hypothetical protein		STY0310
				325202	325672	hypothetical protein		STY0311
				325657	326130	probable secreted protein		STY0312
				326234	326704	hypothetical protein		STY0313
				326689	327150	probable secreted protein		STY0314
				327278	327694	probable secreted protein		STY0316
				327721	328158	hypothetical protein		STY0317
				328166	328273	hypothetical protein		STY0318
				328636	330825	Rhs-family protein		STY0319
				330849	331295	hypothetical protein		STY0320
				331314	335378	Rhs-family protein		STY0321
				335381	336058	hypothetical protein		STY0322
				336077	336370	hypothetical protein		STY0323
				336466	338997	Rhs-family protein		STY0324
				339076	339336	conserved hypothetical protein		STY0326
				339338	339781	hypothetical protein		STY0327
				339851	340156	hypothetical protein		STY0328
				340209	340913	IS element transposase (pseudogene)		STY0329
				341669	342163	probable lipoprotein	safA	STY0332
				342296	342794	probable lipoprotein (pseudogene)	safE	STY0333
				342869	343609	periplasmic fimbrial chaperone protein	safB	STY0335
				343633	346143	outer-membrane fimbrial usher protein	safC	STY0336
				346165	346635	putative fimbrial structural subunit	safD	STY0337
				347043	347864	conserved hypothetical protein		STY0338
				348345	348476	probable transposase remnant (pseudogene)		STY0339
				348682	349626	LysR-family transcriptional regulator SinR	sinR	STY0341
				349746	349859	hypothetical protein		STY0342
				349946	350113	probable transposase remnant (pseudogene)		STY0343
				350172	350549	probable transposase remnant (pseudogene)		STY0344
				351764	352474	putative fimbrial protein	tcfA, tsaA	STY0345
				352525	353100	putative fimbrial subunit	tcfB, tsaB	STY0346
				353209	355896	outer membrane fimbrial user protein	tsaC	STY0347
				355919	356998	putative fimbrail protein	tcfD, tsaD	STY0348
				357131	357586	transcriptional regulator	tinR	STY0349
				357726	358343	hypothetical protein		STY0350
				359306	360025	possible outer membrane adhesin		STY0351
				360350	360757	probable secreted protein		STY0352
372000	429000	376000	380000
				375618	376721	glutamate 5-kinase	proB	STY0366
				376733	377983	gamma-glutamyl phosphate reductase	proA	STY0367
				378398	378796	probable secreted protein		STY0368
				378844	379602	fimbrial chaperone protein	stbE	STY0369
				379568	380893	putative fimbrial protein	stbD	STY0370
		381000	393000
				380898	383459	outer membrane fimbrial usher protein	stbC	STY0371
				383443	384204	fimbrial chaperone protein	stbB	STY0372
				384266	384802	probable fimbrial protein	stbA	STY0373
				385465	386199	possible transmembrane regulator		STY0374
				386344	386673	hypothetical protein		STY0375
				386985	388559	putative rtn protein		STY0376
				388659	389402	possible transmembrane regulator		STY0377
				389375	389923	hypothetical protein		STY0378
				390264	390788	possible outer membrane protein		STY0380
				391048	391575	possible transcriptionl regulator		STY0381
				391586	391810	probable secreted protein		STY0382
				391868	392227	probable lipoprotein		STY0383
				392297	392812	putative outer membrane protein fragment (pseudogene)		STY0384
				392809	393276	hypothetical protein		STY0385
		395000	399000
				394911	396869	type III restriction-modification system StyLTI enzyme mod	mod	STY0388
				396876	399850	type III Restriction-modification system StyLTI enzyme res (pseudogene)	res	STY0389
		400000	403000
				400126	400227	hypothetical protein		STY0391
				400342	401745	probable terminal oxidase subunit I		STY0392
				401742	402752	probable terminal oxidase subunit II		STY0393
				402769	402993	hypothetical protein		STY0394
		410000	415000
				410564	411733	methylcitrate synthase	prpC	STY0401
				411771	413222	PrpD protein	prpD	STY0402
				413263	415149	PrpE protein	prpE	STY0403
		416000	420000
				416740	419625	puative autotransporter/virulence factor		STY0405
434000	446000	438000	441000
				437771	440875	exonuclease SbcC	sbcC	STY0429
480000	515500	481000	496000
				480564	481928	hpothetical major facilitator family transport protein		STY0475
				482464	483135	probable secreted protein		STY0476
				483048	483593	conserved hypothetical protein		STY0477
				483689	483973	hypothetical protein		STY0478
				483985	484248	probable secreted protein		STY0479
				484300	485454	conserved hypothetical protein		STY0480
				485502	486392	cytochrome o ubiquinol oxidase C subunit	cyoE	STY0481
				486404	486733	cytochrome o ubiquinol oxidase C subunit	cyoD	STY0482
				486733	487347	cytochrome o ubiquinol oxidase subunit III	cyoC	STY0483
				487337	489328	cytochrome o ubiquinol oxidase subunit I	cyoB	STY0484
				489339	490295	cytochrome o ubiquinol oxidase subunit II	cyoA	STY0485
				490748	492223	AmpG protein	ampG	STY0486
				492267	492845	putative lipoprotein	yajG	STY0487
				493149	493466	BolA protein	bolA	STY0488
				495358	495981	ATP-dependent clp protease proteolytic subunit	clpP	STY0490
		497000	503000
				497690	500044	Lon protease	lon	STY0492
				500253	500525	DNA-binding protein HU-beta	hupB	STY0493
				500816	502687	peptidyl-prolyl cis-trans isomerase D	ppiD	STY0494
		510000	515000
				509626	511398	putative ABC transporter ATP-binding membrane protein	mdlA, mdlA	STY0503
				511391	513172	putative ABC transporter ATP-binding membrane protein	mdlB	STY0504
				513385	513723	nitrogen regulatory protein P-II	glnK	STY0506
				513755	515041	probable ammonium transporter	amtB	STY0507
534000	543500	534000	539000
				533757	535685	DNA polymerase III subunits gamma and tau	dnaX	STY0528
				535731	536060	conserved hypothetical protein	ybaB	STY0529
				536060	536665	recombination protein RecR	recR	STY0530
				536752	538650	heat shock protein HtpG	htpG	STY0531
558000	622000	560000	563000
				559663	560349	hypothetical ABC transporter ATP-binding protein	ybbA	STY0553
				560346	562760	putative membrane protein		STY0554
		573000	578000
				573361	574239	2-hydroxy-3-oxopropionate reductase	garR	STY0567
				574305	575552	probable metabolite transport protein		STY0568
				575648	577102	putative allantoin permease (pseudogene)	ybbW	STY0569
				577181	578542	putative allantoinase	allB	STY0571
		582000	584000
				581945	583180	allantoate amidohydrolase	allC, glxB7	STY0575
				583202	584251	ureidoglycolate dehydrogenase	allD, glxB8	STY0576
		599000	601000
				598006	600618	outer membrane usher protein FimD precursor	fimD	STY0593
		602000	610000
				602214	602846	probable transcriptional regulator (FimXZ protein)	fimZ	STY0596
				603450	604172	fimbriae Y protein	fimY	STY0598
				604191	604502	hypothetical protein		STY0599
				604664	605260	fimbriae w protein	fimW	STY0600
				605550	605735	phage integrase fragment (pseudogene)		STY0602
				605710	606051	probable IS element transposase fragment (pseudogene)		STY0602a
				606085	606213	probable IS element transposase fragment (pseudogene)		STY0602b
				606216	606380	probable IS element transposase fragment (pseudogene)		STY0603
				606760	608400	putative membrane protein		STY0605
				608393	609319	bactoprenol glucosyl transferase	gtrB	STY0606
				609316	609678	bactoprenol-linked glucose translocase	gtrA	STY0607
		619000	621000
				618821	620791	outer membrane esterase	apeE	STY0619
626000	655000	626000	633000
				625677	627932	ferrienterobactin receptor precursor	fepA	STY0628
				628121	629335	enterochelin esterase	fes	STY0629
				629366	629584	conserved hypothetical protein	ybdZ	STY0630
				629581	633465	enterobactin synthetase component F	entF	STY0631
		635000	640000
				634904	635698	ferric enterobactin transport ATP-binding protein FepC	fepC	STY0634
				635695	636684	ferric enterobactin transport protein FepG	fepG	STY0635
				636684	637691	ferric enterobactin transport protein FepD	fepD	STY0636
				637802	639046	hypothetical membrane protein p43	ybdA	STY0637
				639109	640065	ferrienterobactin-binding periplasmic protein precursor	fepB	STY0638
		644000	648000
				644039	644794	2,3-dihydro-2,3-dihydroxybenzoate dehydrogenase	entA	STY0642
				644797	645210	conserved hypothetical protein	ybdB	STY0643
				645392	647497	carbon starvation protein A	cstA	STY0644
				647561	647758	conserved hypothetical protein		STY0645
		651000	654000
				650760	651995	conserved hypothetical protein		STY0649
				652161	653063	putative lysR-family transcriptional regulator	ybdO	STY0651
				653380	654126	thiol:disulfide interchange protein DsbG precursor	dsbG	STY0652
738000	796000	743000	749000
				742869	745577	sensor protein KdpD	kdpD	STY0744
				745574	746161	potassium-transporting ATPase C chain	kdpC	STY0745
				746167	747876	potassium-transporting ATPase B chain	kdpB	STY0746
				747897	749576	potassium-transporting ATPase A chain	kdpA	STY0747
		757000	769000
				756978	757109	hypothetical protein		STY0755
				757169	757735	probable DNA recombinase		STY0756
				757913	758248	putative membrane protein		STY0757
				758250	758990	hypothetical protein		STY0758
				759249	760343	UDP-galactopyranose mutase		STY0759
				760426	761319	putative glycosyl transferase		STY0760
				761332	762465	galactosyltransferase		STY0761
				762594	763364	putative polysaccharide export ABC transporter permease protein (pseudogene)		STY0762
				763368	764078	putative polysaccharide export ABC transporter ATP-binding protein		STY0764
				764172	765945	conserved hypothetical protein (pseudogene)		STY0765
				766138	766971	conserved hypothetical protein		STY0767
				766975	768451	conserved hypothetical protein (pseudogene)		STY0768
				768519	768671	hypothetical protein		STY0770
		771000	787000
				770734	772017	citrate synthase	gltA	STY0773
				772118	772363	hypothetical protein		STY0774
				772772	773161	succinate dehydrogenase cytochrome b-556 subunit	sdhC	STY0775
				773155	773502	succinate dehydrogenase hydrophobic membrane anchor protein	sdhD	STY0776
				773502	775268	succinate dehydrogenase flavoprotein subunit	sdhA	STY0777
				775282	776001	succinate dehydrogenase iron-sulfur protein	sdhB	STY0778
				776527	779328	2-oxoglutarate dehydrogenase E1 component	sucA	STY0779
				779343	780551	dihydrolipoamide succinyltransferase component (E2)	sucB	STY0780
				780693	781859	succinyl-CoA synthetase beta chain	sucC	STY0781
				784316	785884	cytochrome d ubiquinol oxidase subunit I	cydA	STY0786
				785900	787039	cytochrome d ubiquinol oxidase subunit II	cydB	STY0787
		788000	795000
				787814	788218	conserved hypothetical protein	ybgC	STY0790
				788215	788907	TolQ protein	tolQ	STY0791
				788911	789339	tolR protein	tolR	STY0792
				789404	790534	tolA protein	tolA	STY0793
				790658	791950	tolB protein precursor	tolB	STY0794
				792519	793307	putative exported protein	ybgF	STY0796
				794269	795312	quinolinate synthetase A protein	nadA	STY0797
808000	831500	817000	823000
				816437	817660	imidazolonepropionase	hutI	STY0820
				817657	818598	formiminoglutamase	hutG	STY0821
				818643	819368	histidine utilization repressor	hutC	STY0822
				819564	821249	urocanate hydratase	hutU	STY0823
				821251	822771	histidine ammonia-lyase	hutH	STY0824
		825000	828000
				824766	825806	biotin synthetase	bioB	STY0827
				825803	826960	8-amino-7-oxononanoate synthase	bioF	STY0828
				826944	827699	biotin synthesis protein BioC	bioC	STY0829
900000	913500	904000	912000
				903998	905131	putrescine transport ATP-binding protein PotG	potG	STY0911
				905141	906094	putrescine transport system permease protein PotH	potH	STY0912
				906091	906936	putrescine transport system permease protein PotI	potI	STY0913
				907010	907483	putative membrane protein		STY0914
				907526	908653	hypothetical RNA methyltransferase	ybjF	STY0915
				908730	908939	putative membrane protein		STY0916
				908948	910291	possible transport protein		STY0917
				910323	910643	putative phosphotransferase enzyme II, B component		STY0918
				910653	912140	probable sulfatase		STY0919
942000	971000	943000	945000
				942163	943884	transport ATP-binding protein CydC	cydC	STY0954
				943885	945651	transport ATP-binding protein CydD	cydD	STY0955
		948000	952000
				947909	951940	cell division protein FtsK	ftsK	STY0958
		958000	970000
				958292	958909	anaerobic dimethyl sulfoxide reductase chain B	dmsB	STY0963
				958911	959774	anaerobic dimethyl sulfoxide reductase chain C	dmsC	STY0964
				959804	959911	hypothetical protein		STY0965
				960124	961272	probable transport protein	ycaD	STY0966
				961490	962911	probable transport protein	ycaM	STY0967
				963203	964000	pyruvate formate-lyase 1 activating enzyme	pflA	STY0968
				964234	964431	hypothetical protein		STY0970
				964573	965531	secreted protein sopD homolog (pseudogene)	sopD2	STY0971
				967949	968806	probable formate transporter (formate channel)	focA	STY0974
974000	1004000	974000	981000
				974571	975332	putative lipoprotein		STY0979
				975505	976188	cytidylate kinase	cmk	STY0980
				978131	978415	integration host factor beta-subunit (IHF-beta)	himD	STY0982
				978645	980909	putative competence-related protein	ycaI	STY0984
		991000	996000
				990720	995186	cell division protein	mukB	STY0996
1006250	1070000	1008250	1053250
				1008747	1010087	integrase	int	STY1011
				1010084	1010332	excisionase	xis	STY1012
				1010373	1010618	putative bacteriophage protein		STY1013
				1010618	1011499	putative DNA methylase		STY1014
				1011496	1012560	putative bacteriophage protein		STY1015
				1012638	1013318	exonuclease	exo, redX	STY1016
				1013315	1014100	bacteriophage recombination protein	betA, redB	STY1017
				1014106	1014402	host-nuclease inhibitor protein	gam	STY1018
				1014493	1014693	prophage Kil protein		STY1019
				1014982	1015386	putative DNA-binding protein		STY1020
				1015718	1016092	putative DNA-binding protein		STY1021
				1016177	1017160	conserved hypothetical bacteriophage protein		STY1022
				1017163	1017912	putative DNA replication protein		STY1023
				1017923	1018270	putative DNA-binding protein		STY1024
				1018267	1018791	conserved hypothetical bacteriophage protein		STY1025
				1018791	1019264	putative methyltransferase		STY1026
				1019268	1019840	hypothetical bacteriophage protein		STY1027
				1019934	1020200	putative bacteriophage protein		STY1028
				1020282	1020443	putative bacteriophage protein		STY1029
				1020578	1020865	putative bacteriophage protein		STY1030
				1020876	1021373	putative bacteriophage protein		STY1031
				1021558	1021797	putative damage-inducible protein		STY1032
				1021787	1022092	putative bacteriophage protein		STY1033
				1022132	1022734	putative bacteriophage protein		STY1034
				1022943	1023554	hypothetical prophage protein		STY1035
				1023687	1024484	putative prophage antitermination protein		STY1036
				1024883	1025008	putative bacteriophage protein		STY1038
				1025144	1025593	putative lipoprotein		STY1039
				1025810	1026199	putative prophage membrane protein		STY1040
				1026186	1026467	putative prophage membrane protein		STY1041
				1026467	1027081	putative bacteriophage protein		STY1042
				1027078	1027617	putative secreted protein		STY1043
				1027660	1028037	hypothetical prophage protein		STY1044
				1028101	1028361	putative bacteriophage protein		STY1045
				1028451	1029203	putative prophage terminase small subunit		STY1046
				1029169	1030572	putative prophage terminase large subunit		STY1047
				1030572	1032038	putative bacteriophage protein		STY1048
				1031929	1032663	putative bacteriophage protein		STY1049
				1032678	1033898	putative bacteriophage protein		STY1050
				1033902	1034408	putative bacteriophage protein		STY1051
				1034420	1035361	putative bacteriophage protein		STY1052
				1035345	1035770	putative bacteriophage protein		STY1053
				1035886	1036143	putative bacteriophage protein		STY1054
				1036140	1036694	putative bacteriophage protein		STY1055
				1036681	1037070	putative bacteriophage protein		STY1056
				1037045	1037608	putative bacteriophage protein		STY1057
				1037612	1038757	hypothetical prophage protein		STY1058
				1038768	1039208	putative bacteriophage protein		STY1059
				1039212	1039664	putative bacteriophage protein		STY1060
				1039842	1041830	putative bacteriophage protein		STY1061
				1041830	1042417	putative bacteriophage protein		STY1062
				1042417	1042719	putative bacteriophage protein		STY1063
				1042722	1043789	putative bacteriophage protein		STY1064
				1043789	1044142	putative secreted protein		STY1065
				1044292	1045023	putative bacteriophage protein		STY1066
				1045023	1045451	putative bacteriophage protein		STY1067
				1045516	1046268	putative bacteriophage protein		STY1068
				1046268	1046621	putative bacteriophage protein		STY1069
				1046621	1047820	putative bacteriophage protein		STY1070
				1047817	1048497	putative bacteriophage protein		STY1071
				1048497	1050008	hypothetical prophage protein		STY1072
				1050023	1050541	hypothetical prophage protein		STY1073
				1051126	1051266	putative DNA invertase (fragment)		STY1075
				1051463	1052164	conserved hypothetical protein		STY1076
				1052477	1052755	conserved hypothetical protein		STY1077
		1059250	1066250
				1058924	1061032	conserved hypothetical protein		STY1082
				1061045	1062952	ABC transporter ATP-binding protein		STY1083
				1062967	1064220	putative inner membrane protein	pqiA	STY1084
				1064225	1065865	putative secreted protein	pqiB	STY1085
				1065862	1066425	putative lipoprotein		STY1086
1077500	1104000	1084500	1092500
				1085337	1085795	transposase for insertion sequence element is200	tnpA	STY1114
				1086003	1086683	conserved hypothetical protein	pipA	STY1115
				1086906	1087781	conserved hypothetical protein	pipB	STY1117
				1088329	1088670	cell invasion protein	sigE, pipC	STY1120
				1088687	1090372	cell invasion protein	sigD, sopB	STY1121
				1090704	1090874	conserved hypothetical protein		STY1124
				1090875	1090985	hypothetical protein		STY1125
				1091094	1092563	putative secreted peptidase	pipD	STY1126
		1098500	1101500
				1098310	1099599	4-hydroxyphenylacetate degradation bifunctional isomerase/decarboxylase [includes: 2-hydroxyhepta-2,4-diene-1,7-dioate isomerase	hpaG	STY1134
				1099596	1101061	5-carboxymethyl-2-hydroxymuconate semialdehyde dehydrogenase (pseudogene)	hpcC	STY1136
				1101063	1101914	3,4-dihydroxyphenylacetate 2,3-dioxygenase	hpcB	STY1137
1127500	1150000	1127500	1136500
				1127503	1128030	putative membrane transporter		STY1165
				1128367	1129047	conserved hypothetical protein		STY1166
				1129554	1130708	conserved hypothetical protein		STY1167
				1130754	1131446	putative secreted protein		STY1168
				1131729	1133009	putative transporter		STY1169
				1133023	1134126	putative oxidoreductase		STY1170
				1135341	1136279	putative 2-hydroxyacid dehydrogenase in phoh-csgg intergenic region		STY1172
		1138500	1143500
				1138300	1139133	assembly/transport component in curli production	csgG	STY1176
				1139160	1139576	assembly/transport component in curli production	csgF	STY1177
				1139603	1139998	assembly/transport component in curli production	csgE	STY1178
				1140027	1140653	putative regulatory protein	csgD	STY1179
				1141409	1141864	nucleation component of curlin monomers	csgB	STY1180
				1141906	1142361	major curlin subunit precursor	csgA	STY1181
				1142423	1142749	conserved hypothetical protein		STY1182
				1142881	1143201	conserved hypothetical protein		STY1183
		1147500	1149500
				1148222	1150765	periplasmic glucans biosynthesis protein MdoH	mdoH	STY1188
1167500	1196000	1169500	1177500
				1169358	1170056	flagellar hook formation protein FlgD	flgD	STY1215
				1170083	1171294	flagellar hook protein FlgE	flgE	STY1216
				1171315	1172070	putative flagellar basal-body rod protein FlgF (proximal rod protein)	flgF	STY1217
				1172084	1172866	flagellar basal-body rod protein FlgG (distal rod protein)	flgG	STY1218
				1172921	1173619	flagellar L-ring protein precursor	flgH	STY1219
				1173625	1174728	flagellar P-ring protein precursor	flgI	STY1220
				1174728	1175678	flagellar protein FlgJ	flgJ	STY1221
				1175743	1177404	flagellar hook-associated protein 1	flgK	STY1222
		1179500	1182500
				1179342	1182545	ribonuclease E	rne, ams, hmp1	STY1226
		1187500	1190500
				1187951	1188880	malonyl CoA-acyl carrier protein transacylase	fabD	STY1233
				1188893	1189627	3-oxoacyl-[acyl-carrier protein] reductase	fabG	STY1234
1247500	1254500	1247500	1253500
				1247824	1249359	respiratory nitrate reductase 1 beta chain	narH	STY1289
				1249356	1250066	respiratory nitrate reductase 1 delta chain	narJ	STY1290
				1250066	1250743	respiratory nitrate reductase 1 gamma chain	narI	STY1291
				1250985	1252514	putative secreted protein		STY1292
				1252901	1253230	hypothetical protein		STY1293
1257500	1266500	1257500	1265500
				1258003	1258416	DNA-binding protein (histone-like protein Hlp-II)	hns	STY1299
				1259079	1259696	thymidine kinase	tdk	STY1301
				1263048	1263695	putative membrane protein		STY1303
				1264354	1266102	periplasmic oligopeptide-binding protein precursor	oppA	STY1304
1317500	1327750	1319500	1323500
				1319577	1319921	integrase (fragment)		STY1358
				1319944	1320117	hypothetical protein		STY1359
				1320252	1320752	hypothetical protein		STY1360
				1321082	1321351	hypothetical protein		STY1361
				1321705	1322180	pertussis toxin subunit S1 related protein (pseudogene)		STY1362
				1322110	1322535	hypothetical periplasmic protein		STY1364
				1322594	1322767	bacteriophage gene remnant (pseudogene)		STY1365
				1322944	1323225	DNA-invertase (fragment)		STY1366
				1323331	1323468	hypothetical protein		STY1367
1337500	1374250	1343500	1351500
				1343304	1343540	putative lipoprotein		STY1391
				1343754	1345052	hypothetical protein		STY1392
				1345254	1346105	putative transcriptional regulator		STY1393
				1346408	1347253	putative lipoprotein		STY1394
				1347328	1349310	invasin-like protein		STY1395
				1349331	1350164	putative exported protein		STY1396
				1350263	1350820	putative thiol peroxidase		STY1397
				1350926	1351264	hypothetical protein		STY1398
				1351292	1351978	conserved hypothetical protein		STY1399
		1357500	1359500
				1358082	1359236	putative chemo-receptor protein		STY1408
		1362500	1368500
				1362270	1363205	conserved hypothetical protein		STY1412
				1363893	1365452	hypothetical protein		STY1413
				1365999	1366337	putative multidrug transporter		STY1415
				1366390	1366824	conserved hypothetical protein		STY1416
				1367421	1367879	transposase for insertion sequence element IS200	tnpA	STY1418
1377250	1399750	1383250	1391250
				1383466	1383870	putative cytochrome		STY1431
				1384141	1384578	conserved hypothetical protein		STY1433
				1385267	1386817	putative membrane protein		STY1434
				1386954	1387634	putative amino acid ABC transporter		STY1435
				1387631	1388362	ABC transporter ATP-binding subunit		STY1436
				1388387	1389034	putative ABC amino acid transporter permease		STY1437
				1389041	1389802	putative periplasmic amino acid-binding protein		STY1438
				1390720	1391064	putative membrane protein		STY1439
				1391185	1391325	secreted effector J (pseudogene)	sseJ	STY1439a
1447500	1490000	1466500	1471500
				1465441	1466622	putative aminotransferase		STY1507
				1466582	1467202	putative transport protein (pseudogene)		STY1508
				1467383	1468555	hypothetical protein		STY1509
				1469419	1470498	putative isomerase		STY1513
				1470680	1471168	putative regulatory protein		STY1514
				1471213	1472375	putative oxygenase (pseudogene)		STY1515
		1472500	1480500
				1472365	1473606	putative multidrug efflux protein		STY1517
				1473676	1475232	hypothetical protein	pqaA	STY1518
				1475409	1476695	membrane transport protein		STY1519
				1476670	1477695	putative alcohol dehydrogenase		STY1520
				1477754	1478545	putative regulatory protein		STY1521
				1478591	1479682	putative secreted hydrolase		STY1522
				1480110	1481213	uptake hydrogenase small subunit	hyaA2	STY1523
		1486500	1489500
				1486099	1486869	putative ATP/GTP-binding protein		STY1531
				1486828	1487253	putative outer membrane protein (truncation)		STY1532
				1487971	1488513	putative exported protein		STY1533
				1488569	1489516	putative membrane protein		STY1534
1537500	1580000	1538500	1573500
				1538899	1539288	putative bacteriophage transcriptional regulator		STY1591
				1539260	1539712	conserved hypothetical protein		STY1592
				1539702	1539917	hypothetical protein		STY1593
				1539907	1540137	hypothetical protein		STY1594
				1540134	1540817	hypothetical protein		STY1595
				1540814	1541029	hypothetical protein		STY1596
				1541022	1541405	hypothetical protein		STY1597
				1541402	1541704	hypothetical protein		STY1598
				1541714	1541986	hypothetical protein		STY1599
				1541983	1542177	hypothetical protein		STY1600
				1542275	1542805	bacteriophage host-nuclease inhibitor protein	gam	STY1601
				1542833	1543102	hypothetical protein		STY1602
				1543105	1544075	putative bacteriophage GSP secretion protein Eha (pseudogene)	eha	STY1603
				1544282	1546051	hypothetical protein		STY1604
				1546055	1546219	hypothetical protein		STY1605
				1546229	1546660	hypothetical protein		STY1606
				1546722	1547252	hypothetical protein		STY1607
				1547496	1547846	hypothetical protein		STY1608
				1547849	1548268	hypothetical protein		STY1609
				1548347	1548577	hypothetical protein		STY1610
				1548561	1549211	putative lipoprotein		STY1611
				1549208	1549534	putative membrane protein		STY1612
				1549534	1549845	hypothetical protein		STY1613
				1549845	1550390	hypothetical protein		STY1614
				1550387	1551982	conserved hypothetical protein		STY1615
				1551982	1553478	hypothetical protein		STY1616
				1553459	1554280	hypothetical protein		STY1617
				1554283	1554741	putative bacteriophage protein		STY1618
				1554956	1556071	hypothetical protein		STY1619
				1556086	1557039	hypothetical protein		STY1620
				1557049	1557387	putative membrane protein		STY1621
				1557389	1557835	conserved bacteriophage hypothetical protein		STY1622
				1557835	1558299	hypothetical protein		STY1623
				1558296	1558550	hypothetical protein		STY1624
				1558540	1559967	bacteriophage tail sheath protein		STY1625
				1559967	1560488	tail core protein		STY1626
				1560491	1560772	hypothetical protein		STY1627
				1560870	1561205	hypothetical protein		STY1628
				1561381	1563846	putative bacteriophage protein		STY1629
				1563846	1564730	hypothetical protein		STY1630
				1564727	1564942	putative bacteriophage tail fibre protein		STY1631
				1564930	1566084	putative bacteriophage regulatory protein		STY1632
				1566081	1566608	putative bacteriophage baseplate protein		STY1633
				1566665	1567012	putative bacteriophage baseplate protein		STY1634
				1567003	1568106	putative bacteriophage baseplate assembly protein		STY1635
				1568099	1568677	putative bacteriophage tail fiber protein		STY1636
				1568680	1569705	bacteriophage tail fiber protein		STY1637
				1569707	1570219	alternative bacteriophage tail fiber C-terminus		STY1638
				1570219	1570836	putative bacteriophage tail fiber assembly protein		STY1639
				1570843	1571328	alternative bacteriophage tail fiber C-terminus		STY1640
				1571330	1571800	alternative bacteriophage tail fiber C-terminus		STY1641
				1571802	1572284	alternative bacteriophage tail fiber C-terminus		STY1642
				1572347	1572919	DNA-invertase		STY1643
1615750	1669000	1619750	1621750
				1619853	1621058	putative integral membrane transport protein	ydhC	STY1694
		1623750	1651750
				1623395	1624768	hypothetical integral membrane protein	ydhE	STY1697
				1625241	1626299	putative type III secretion protein	ssaU	STY1698
				1626296	1627075	putative type III secretion protein	ssaT	STY1699
				1627076	1627342	putative type III secretion protein	ssaS	STY1700
				1627339	1627986	putative type III secretion protein	yscR	STY1701
				1628054	1629022	putative type III secretion protein	ssaQ	STY1702
				1629003	1629377	putative type III secretion protein	ssaP	STY1703
				1629358	1629735	putative type III secretion protein	ssaO	STY1704
				1629738	1631039	putative type III secretion ATP synthase	ssaN	STY1705
				1631029	1633074	putative type III secretion protein	ssaV	STY1706
				1633059	1633427	putative pathogenicity island protein		STY1707
				1633485	1634477	putative secretion system protein	ssaL	STY1708
				1634467	1635141	putative pathogenicity island protein	ssaK	STY1709
				1635138	1635686	putative pathogenicity island protein	ssaK	STY1710
				1635704	1636453	putative pathogenicity island lipoprotein	ssaJ	STY1711
				1636450	1636698	putative pathogenicity island protein	ssaI	STY1712
				1636710	1636937	putative pathogenicity island protein	ssaH	STY1713
				1636978	1637193	putative pathogenicity island protein	ssaG	STY1714
				1637287	1637976	putative pathogenicity island protein	sseG	STY1715
				1637973	1638755	putative pathogenicity island protein	sseF	STY1716
				1638771	1639205	putative pathogenicity island protein	sscB	STY1717
				1639257	1639673	putative pathogenicity island protein	sseE	STY1718
				1639676	1640263	putative pathogenicity island protein	sseD	STY1719
				1640279	1641733	putative pathogenicity island protein	sseC	STY1720
				1641736	1642209	putative Type III secretion system chaperone protein	sscA	STY1721
				1642206	1642796	putative pathogenicity island effector protein	sseB	STY1722
				1642803	1643129	putative pathogenicity island protein	sseA	STY1723
				1643332	1643574	putative secretion system protein	ssaE	STY1724
				1643582	1644793	putative pathogenicity island protein	ssaD	STY1725
				1644774	1646267	putative outer membrane secretory protein		STY1726
				1646269	1646652	putative pathogenicity island protein		STY1727
				1647071	1649833	putative two-component sensor kinase		STY1728
				1649864	1650502	putative two-component response regulator	ssrB	STY1729
				1650681	1651409	putative transcriptional regulator		STY1730
				1651581	1652540	putative pathogenicity island protein		STY1731
		1654750	1659750
				1653541	1655314	TtrS protein (pseudogene)	ttrS	STY1735
				1655478	1656230	tetrathionate reductase subunit B	ttrB	STY1736
				1656231	1657253	tetrathionate reductase subunit C (membrane protein)	ttrC	STY1737
				1657246	1660308	tetrathionate reductase subunit A	ttrA	STY1738
				1663367	1664710	putative amino acid permease		STY1743
		1660750	1663750
				1660631	1661849	Putative ribokinase (pseudogene)		STY1739
				1661861	1662598	Orf 245 protein, putative pathogenicity island protein		STY1741
				1662657	1663319	putative pathogenicity island protein (pseudogene)		STY1742
		1664750	1668750
				1665112	1666524	pyruvate kinase	pykF	STY1744
				1667153	1667392	major outer membrane lipoprotein	lppB	STY1746
				1667459	1668459	conserved hypothetical periplasmic protein (pseudogene)	ynhG	STY1748
1687500	1715250	1692500	1705500
				1692136	1693116	vitamin B12 transport system permease	btuC	STY1770
				1693319	1693618	integration host factor alpha-subunit	himA	STY1771
				1693623	1696010	phenylalanyl-tRNA synthetase beta chain	pheT	STY1772
				1696026	1697009	phenylalanyl-tRNA synthetase alpha chain	pheS	STY1773
				1698011	1698445	initiation factor IF-3	infC	STY1777
				1698557	1700485	threonyl-tRNA synthetase	thrS	STY1778
				1701377	1702600	O-antigen polymerase	rfc	STY1779
				1702923	1703129	hypothetical protein		STY1779a
				1703302	1704157	putative nuclease (pseudogene)		STY1781
				1704154	1704468	putative membrane protein		STY1782
				1704611	1705570	putative outer membrane protein		STY1783
1757500	1800000	1759500	1769500
				1759921	1760379	transposase for insertion sequence element IS200	tnpA	STY1844
				1760574	1760822	putative membrane protein		STY1846
				1760830	1761015	hypothetical protein		STY1847
				1761136	1761783	putative membrane protein		STY1848
				1762007	1762189	conserved hypothetical protein		STY1849
				1762192	1762554	conserved hypothetical protein		STY1850
				1762727	1763365	putative membrane transport protein		STY1851
				1763561	1764106	putative chorismate mutase	aroQ	STY1852
				1764189	1764344	hypothetical protein		STY1853
				1764423	1764671	hypothetical protein		STY1854
				1764926	1765774	putative transcriptional regulator		STY1855
				1765843	1766436	putative regulatory protein		STY1856
				1766581	1767369	aminoglycoside-resistance protein	aadA	STY1857
				1767478	1768128	conserved hypothetical protein		STY1858
				1768322	1768648	conserved hypothetical protein		STY1859
				1768842	1769975	putative membrane protein		STY1860
		1770500	1773500
				1770057	1770647	putative ABC transport ATP-binding subunit		STY1861
				1770641	1771438	putative ABC transport ATP-binding protein		STY1862
				1771432	1772244	putative inner membrane transport protein		STY1863
				1772234	1773211	putative inner membrane transport protein		STY1864
				1773208	1774842	putative substrate-binding transport protein		STY1865
		1774500	1793500
				1775546	1775860	putative lipoprotein		STY1867
				1776009	1776539	putative cytochrome		STY1868
				1776622	1777665	hypothetical protein		STY1869
				1777746	1777895	hypothetical protein		STY1870
				1778004	1778474	putative heat shock protein		STY1871
				1778669	1778896	hypothetical protein		STY1873
				1779096	1779221	putative lipoprotein		STY1874
				1779297	1779386	hypothetical protein		STY1874a
				1779441	1779530	hypothetical protein		STY1874b
				1779602	1779943	putative secreted protein		STY1875
				1780271	1780444	hypothetical protein		STY1876
				1780996	1781166	hypothetical protein		STY1877
				1781177	1781734	outer membrane invasion protein	pagC	STY1878
				1782112	1782240	hypothetical protein		STY1879
				1782326	1782490	hypothetical protein		STY1880
				1782539	1782802	putative outer membrane virulence protein	pagD	STY1880a
				1782934	1783146	putative cold shock protein	cspH	STY1881
				1783564	1784085	putative lipoprotein	envE	STY1882
				1784276	1784515	putative virulence protein	msgA	STY1883
				1784727	1784933	putative integrase (pseudogene)		STY1884
				1785388	1786197	putative toxin-like protein	cdtB	STY1886
				1786270	1786647	hypothetical protein		STY1887
				1786795	1787337	conserved hypothetical protein		STY1889
				1787529	1788257	putative pertussis-like toxin subunit		STY1890
				1788274	1788687	putative pertussis-like toxin subunit		STY1891
				1789728	1790852	putative bacteriophage protein		STY1893
				1791357	1791815	transposase for insertion sequence element IS200	tnpA	STY1895
				1792009	1792863	2-dehydro-3-deoxyphosphooctonate aldolase	kdsA	STY1897
				1792901	1793710	putative regulator		STY1898
1807500	1829250	1809500	1815500
				1809357	1810088	probable Ni/Fe-hydrogenase 1 b-type cytochrome subunit	hyaC	STY1915
				1810085	1810681	hydrogenase-1 operon protein HyaD	hyaD	STY1916
				1810671	1811075	hydrogenase-1 operon protein HyaE	hyaE	STY1917
				1811072	1811920	hydrogenase-1 operon protein HyaF	hyaF	STY1918
				1811995	1813540	cytochrome bd-II oxidase subunit I (pseudogene)	appC, cyxA, cbdA	STY1919
				1813551	1814687	probable cytochrome oxidase subunit II	appB	STY1921
1867500	1940000	1872500	1899500
				1872287	1872937	serine/threonine protein phosphatase 1	pphA, prpA	STY1984
				1873161	1873325	hypothetical protein		STY1986
				1873610	1874331	putative invasion-associated secreted protein (pseudogene)	sopE2	STY1987
				1875015	1875410	conserved hypothetical protein		STY1988
				1875739	1876215	hypothetical protein		STY1990
				1876603	1877022	putative acetyltransferase		STY1991
				1877393	1877659	hypothetical protein		STY1993
				1877792	1877968	hypothetical protein		STY1994
				1878054	1879214	transposase (pseudogene)		STY1995
				1881004	1881918	putative membrane protein		STY2000
				1882051	1882209	hypothetical protein		STY2001
				1882219	1882833	putative membrane protein		STY2002
				1883033	1883224	hypothetical protein		STY2003
				1883242	1885221	putative hydrolase	yjcS	STY2004
				1885617	1886747	conserved hypothetical protein		STY2005
				1886884	1887057	hypothetical protein		STY2006
				1887201	1887428	putative DNA-binding protein		STY2007
				1887450	1887551	putative bacteriophage replication protein (pseudogene)		STY2008
				1887552	1887913	probable bacteriophage replication protein (pseudogene)		STY2009
				1887993	1888193	putative integrase (pseudogene)		STY2011
				1888674	1888886	DNA-invertase (pseudogene)		STY2012
				1889471	1889989	putative bacteriophage tail protein		STY2013
				1890004	1891515	putative bacteriophage tail protein		STY2014
				1891515	1892195	putative bacteriophage protein		STY2015
				1892192	1893391	putative bacteriophage protein		STY2016
				1893392	1893745	putative bacteriophage protein		STY2017
				1893761	1893898	putative bacteriophage protein		STY2018
				1893986	1894741	putative bacteriophage protein		STY2019
				1894800	1895228	putative bacteriophage protein		STY2020
				1895228	1895959	putative bacteriophage protein		STY2021
				1896154	1896489	putative exported protein		STY2022
				1896486	1897517	putative bacteriophage protein		STY2023
				1897520	1897822	putative bacteriophage protein		STY2024
				1897826	1898476	putative bacteriophage protein		STY2025
				1898476	1900428	putative bacteriophage protein		STY2026
		1903500	1910500
				1903201	1903590	putative bacteriophage protein		STY2031
				1903577	1904131	putative bacteriophage protein		STY2032
				1904128	1904535	putative bacteriophage protein		STY2033
				1904501	1904869	putative bacteriophage protein		STY2034
				1904911	1905852	putative bacteriophage protein		STY2035
				1905864	1906361	putative bacteriophage protein		STY2036
				1906366	1907598	conserved hypothetical protein		STY2037
				1907613	1908143	conserved hypothetical protein		STY2038
				1908238	1909704	conserved hypothetical protein		STY2039
				1909704	1911107	putative bacteriophage protein		STY2040
		1911500	1934500
				1911073	1911822	putative bacteriophage protein		STY2041
				1911880	1912092	hypothetical protein		STY2042
				1912209	1912601	putative bacteriophage protein		STY2043
				1912585	1913061	putative endolysin		STY2044
				1913065	1913406	putative bacteriophage protein		STY2045
				1913483	1913785	hypothetical protein		STY2046
				1913754	1914323	putative membrane protein		STY2047
				1914557	1915114	putative bacteriophage protein		STY2048
				1915298	1915393	hypothetical protein		STY2049
				1915387	1915941	hypothetical protein		STY2050
				1915938	1916228	putative bacteriophage protein		STY2051
				1916228	1916827	hypothetical protein		STY2052
				1916899	1917150	putative bacteriophage cohesive ends		STY2053
				1917389	1917544	undefined product	hokW	STY2054
				1917389	1917601	host cell-killing modulation protein	mokW	STY2054A
				1917646	1917789	hypothetical protein		STY2055
				1917993	1919201	putative transposase		STY2056
				1919308	1920240	hypothetical protein		STY2057
				1920237	1920791	putative membrane protein		STY2058
				1920890	1921297	putative bacteriophage protein		STY2059
				1921304	1921726	hypothetical protein		STY2060
				1921742	1922554	conserved hypothetical protein		STY2061
				1922526	1923272	putative DNA replication protein		STY2062
				1923279	1924067	conserved hypothetical protein		STY2063
				1924145	1924567	conserved hypothetical protein		STY2064
				1924564	1924806	putative cro repressor		STY2065
				1924903	1925322	putative regulator		STY2066
				1925628	1925783	conserved hypothetical protein		STY2067
				1925785	1925988	conserved hypothetical protein		STY2068
				1925965	1926261	hypothetical protein		STY2069
				1926656	1926877	putative cell division inhibitor protein	kil, ydaD	STY2070
				1926877	1927047	putative bacteriophage protein		STY2071
				1927122	1927397	putative bacteriophage protein	racC	STY2072
				1927497	1930625	exodeoxyribonuclease VIII	recE	STY2073
				1930637	1931689	conserved hypothetical protein		STY2074
				1931753	1931947	restriction alleviation and modification enhancement protein	lar	STY20074a
				1931940	1932128	conserved hypothetical protein		STY2075
				1932235	1932516	putative excisionase		STY2076
				1932482	1933558	putative integrase		STY2077
				1933756	1933872	hypothetical protein		STY2078
				1933933	1934286	putative exported protein		STY2079
2017500	2035250	2020500	2027500
				2020145	2021827	flagellar basal-body M-ring protein	fliF	STY2177
				2021820	2022815	flagellar motor switch protein FliG	fliG	STY2178
				2022808	2023515	flagellar assembly protein FliH	fliH	STY2179
				2023515	2024885	flagellum-specific ATP synthase	fliI	STY2180
				2024907	2025350	flagellar FliJ protein	fliJ	STY2181
				2025347	2026576	flagellar hook-length control protein	fliK	STY2182
				2026681	2027148	FliL protein	fliL	STY2183
		2029500	2032500
				2029691	2029960	flagellar biosynthetic protein FliQ	fliQ	STY2188
				2029969	2030763	flagellar biosynthetic protein FliR	fliR	STY2189
				2031045	2031668	colanic acid capsullar biosynthesis activation protein A	rcsA	STY2190
				2031707	2031904	DsrB protein	dsrB	STY2191
				2032030	2032257	conserved hypothetical protein	yodD	STY2192
2047250	2099750	2049250	2063250
				2049539	2049700	hypothetical protein		STY2212
				2049689	2050015	hypothetical protein		STY2213
				2050009	2050395	hypothetical protein		STY2214
				2050392	2050472	hypothetical protein		STY2215
				2051109	2052566	putative inner membrane protein		STY2216
				2052806	2052976	hypothetical protein		STY2217
				2053027	2053956	putative exported protein	erfK	STY2218
				2054034	2055104	nicotinate-nucleotide--dimethylbenzimidazole phosphoribosyl transferase	cobT	STY2219
				2055131	2055874	cobalamin (5'-phosphate) synthase	cobS	STY2220
				2055871	2056416	cobinamide kinase and guanylyltransferase	cobU	STY2221
				2056413	2057933	putative cobyric acid synthase	cbiP	STY2222
				2057930	2058745	putative cobalt transport ATP-binding protein CbiO	cbiO	STY2223
				2058754	2059431	putative cobalt transport protein CbiQ	cbiQ	STY2224
				2059418	2059699	putative cobalt transport protein CbiN	cbiN	STY2225
				2059701	2060437	CbiM protein (pseudogene)	cbiM	STY2226
				2060434	2061147	precorrin-2 C20-methyltransferase	cbiL	STY2228
				2061144	2061937	putative cobalamin biosynthethesis protein (pseudogene)	cbiK	STY2229
				2061940	2062730	precorrin-6x reductase (pseudogene)	cbiJ	STY2231
				2062727	2063452	precorrin-3 C17-methyltransferase	cbiH	STY2232
		2065250	2077250
				2065245	2065823	precorrin-8W decarboxylase	cbiT	STY2235
				2065813	2066418	precorrin-6Y C5,15-methyltransferase [decarboxylating]	cbiE	STY2236
				2066412	2067551	CbiD protein	cbiD	STY2237
				2067551	2068030	precorrin-8X methylmutase (pseudogene)	cbiC	STY2238
				2068041	2069000	CbiB protein	cbiB	STY2239
				2068997	2070421	cobyrinic acid A,C-diamide synthase	cbiA	STY2240
				2070973	2071887	pdu/cob regulatory protein PocR	pocR	STY2241
				2072104	2072898	propanediol diffusion facilitator	pduF	STY2242
				2073423	2073707	putative propanediol utilization protein PduA	pduA	STY2243
				2073815	2074516	putative propanediol utilization protein PduB	pduB	STY2244
				2074535	2076199	glycerol dehydratase large subunit	pduC	STY2245
				2076210	2076884	diol dehydratase medium subunit	pduD	STY2246
				2076899	2077420	diol dehydratase small subunit	pduE	STY2247
		2078250	2088250
				2077627	2079459	PduG protein	pduG	STY2248
				2079449	2079799	PduH protein	pduH	STY2249
				2079819	2080094	putative propanediol utilization protein PduJ	pduJ	STY2250
				2080098	2080580	putative propanediol utilization protein PduK	pduK	STY2251
				2080580	2081212	conserved hypothetical protein	pduL	STY2252
				2081209	2081700	conserved hypothetical protein	pduM	STY2253
				2081704	2081978	putative propanediol utilization protein PduN (pseudogene)	pduN	STY2254
				2081988	2082998	conserved hypothetical protein	pduO	STY2255
				2082995	2084389	putative CoA-dependent proprionaldehyde dehydrogenase	pduP	STY2256
				2084401	2085513	putative propanol dehydrogenase	pduQ	STY2257
				2085537	2086865	putative ferredoxin	pduS	STY2258
				2086868	2087422	putative propanediol utilization protein PduT	pduT	STY2259
				2087422	2087772	putative propanediol utilization protein PduU		STY2260
				2087777	2088229	putative propanediol utilization protein PduV	pduV	STY2261
2117500	2247000	2117500	2137500
				2117712	2119142	undecaprenyl-phosphate galactosephosphotransferase	rfbP	STY2291
				2119214	2120647	phosphomannomutase	rfbK	STY2292
				2120634	2122073	mannose-1-phosphate guanylyltransferase	rfbM2, manC2, cpsB2	STY2293
				2122074	2123018	putative rhamnosyltransferase	rfbN	STY2294
				2123019	2124080	putative glycosyltransferase	rfbU	STY2295
				2124655	2125656	putative glycosyltransferase	rfbV	STY2296
				2125658	2126956	putative O-antigen transporter	rfbX	STY2297
				2127027	2128043	CDP-tyvelose-2-epimerase	rfbE	STY2298
				2128040	2128879	paratose synthase	rfbS	STY2299
				2128914	2130227	putative dehydratase RfbH	rfbH	STY2300
				2130254	2131333	CDP-glucose 4,6-dehydratase	rfbG	STY2301
				2131338	2132111	glucose-1-phosphate cytidylyltransferase	rfbF	STY2302
				2132127	2133101	putative reductase RfbI	rfbI	STY2303
				2133107	2133658	dTDP-4-dehydrorhamnose 3,5-epimerase	rfbC	STY2304
				2133659	2134537	TDP-glucose pyrophosphorylase	rfbA	STY2305
				2134585	2135484	dTDP-4-dehydrorhamnose reductase	rfbD	STY2306
				2135484	2136569	dTDP-glucose 4,6-dehydratase	rfbB	STY2307
				2136946	2137839	UTP-glucose-1-phosphate uridylyltransferase	galF	STY2308
		2144500	2154500
				2144976	2146346	phosphomannomutase	manB, cpsG, rfbL	STY2316
				2146457	2147899	mannose-1-phosphate guanylyltransferase	manC, cpsB, rfbM	STY2317
				2147896	2149119	putative glycosyltransferase	wcaI, yefD	STY2318
				2149116	2149595	putative O-antigen biosynthesis protein	wcaH, yefC	STY2319
				2149592	2150557	GDP-fucose synthetase	fcl, wcaG, yefB	STY2320
				2150560	2151681	GDP-mannose 4,6-dehydratase	gmd, yefA	STY2321
				2151705	2152259	putative acetyltransferase	wcaF	STY2322
				2152275	2153021	putative glycosyltransferase	wcaE	STY2323
				2153034	2154247	putative colanic acid polymerase (pseudogene)	wcaD	STY2324
		2170500	2172500
				2170454	2171806	conserved hypothetical protein	yegD	STY2338
		2179500	2181500
				2179688	2181100	putative transporter protein	yegB	STY2342
		2184500	2196500
				2183793	2184677	hypothetical protein		STY2346
				2184687	2185394	hypothetical protein		STY2347
				2185405	2187516	hypothetical protein		STY2348
				2187521	2188240	putative exported protein		STY2349
				2188394	2189107	putative exported protein		STY2350
				2189209	2189652	putative exported protein		STY2351
				2189768	2190217	hypothetical protein		STY2352
				2190285	2190764	putative exported protein		STY2353
				2190874	2191476	putative exported protein		STY2355
				2191545	2191823	hypothetical protein		STY2356
				2191793	2192488	hypothetical protein		STY2357
				2192559	2193059	conserved hypothetical protein		STY2358
				2193190	2193492	hypothetical protein		STY2359
				2193505	2193863	RhsF core protein (pseudogene)		STY2359a
				2193988	2194134	conserved hypothetical protein (partial CDS)		STY2360
				2194299	2194718	putative exported protein		STY2361
				2194958	2195056	hypothetical protein		STY2362
				2195153	2195350	hypothetical protein		STY2363
				2195375	2195992	putative exported protein		STY2364
		2203500	2214500
				2203122	2204126	putative hydrolase		STY2372
				2204123	2205088	putative sugar kinase		STY2373
				2205062	2205808	putative gntR-family transcriptional regulator		STY2374
				2205844	2206644	phosphomethylpyrimidine kinase	thiD	STY2375
				2206631	2207428	hydroxyethylthiazole kinase		STY2376
				2207838	2208152	conserved hypothetical protein	yohN	STY2377
				2208414	2209421	putative exported protein	stcD, yehA	STY2378
				2209437	2211926	putative outer membrane usher protein	stcC, yehB	STY2379
				2211940	2212623	putativefimbrial chaperone protein	stcB, yehC	STY2380
				2212679	2213209	putative fimbrial subunit protein	stcA, yehD	STY2381
				2213488	2213769	conserved hypothetical protein	yehE	STY2382
		2216500	2219500
				2217595	2218053	putative lipoprotein	yehR	STY2385
				2218225	2218755	putative lipoprotein		STY2386
				2218812	2219279	conserved hypothetical protein	yehS	STY2387
		2223500	2228500
				2223544	2224491	ABC transporter ATP-binding protein	yehX	STY2393
				2224484	2225653	putative permease transmembrane component	yehY	STY2394
				2225657	2226574	putative periplasmic protein	yehZ	STY2395
				2226756	2229053	periplasmic beta-glucosidase precursor	bglX	STY2396
		2236500	2239500
				2236307	2237245	conserved hypothetical protein	yohI	STY2404
				2237354	2238547	putative n-hydroxybenzoate hydroxylase		STY2405
				2238562	2239206	glutathione-S-transferase-family protein		STY2406
				2239215	2239916	FAA-hydrolase-family protein		STY2407
2267500	2274250	2269500	2273500
				2269939	2271627	PTS system, fructose-specific IIBC component	fruA	STY2439
				2271644	2272582	1-phosphofructokinase	fruK	STY2441
				2272582	2273712	pts system, fructose-specific IIA/FPR component	fruB	STY2442
2297500	2335500	2297500	2315500
				2297530	2297730	UmuC-family protein (pseudogene)		STY2466a
				2297837	2300203	secreted protein H2	sspH2	STY2467
				2300372	2300827	bacteriophage tail fiber assembly protein (pseudogene)		STY2468
				2301136	2301918	putative bacteriophage tail protein (pseudogene)		STY2469
				2301966	2302169	homolog of virulence protein msgA		STY2470
				2302361	2302621	hypothetical protein		STY2471
				2303653	2304300	nitrate/nitrite response regulator protein NarP	narP	STY2472
				2304344	2305387	cytochrome c-type biogenesis protein H1	ccmH1	STY2473
				2305384	2305941	thiol:disulfide interchange protein	dsbE1	STY2474
				2305938	2307869	cytochrome c-type biogenesis protein F1	ccmF1	STY2475
				2307866	2308345	cytochrome c-type biogenesis protein E1	ccmE1	STY2476
				2308342	2308554	heme exporter protein D1	ccmD1	STY2477
				2308551	2309288	heme exporter protein C1	ccmC1	STY2478
				2309340	2309999	heme exporter protein B1	ccmB1	STY2479
				2309996	2310613	heme exporter protein A1	ccmA1	STY2480
				2310634	2311236	cytochrome c-type protein NapC	napC	STY2481
				2311246	2311695	cytochrome c-type protein NapB precursor	napB	STY2482
				2311811	2312680	ferredoxin-type protein NapH	napH	STY2483
				2312667	2313362	ferredoxin-type protein NapG	napG	STY2484
				2313369	2315855	probable nitrate reductase	napA	STY2485
		2318500	2326500
				2317713	2319356	putative ABC transporter ATP-binding protein	yojI	STY2489
				2319432	2320082	AlkB protein	alkB	STY2490
				2320085	2321146	ADA regulatory protein	ada	STY2491
				2321227	2322279	thiamine biosynthesis protein	yojL, apbE	STY2492
				2324258	2326927	putative two-component system sensor kinase	yojN	STY2494
		2330500	2334500
				2330729	2331187	transposase for insertion sequence element IS200	tnpA	STY2497
				2331373	2334009	DNA gyrase subunit A	gyrA	STY2499
2337500	2348000	2339500	2342500
				2339060	2341345	ribonucleoside-diphosphate reductase 1 alpha chain	nrdA	STY2506
				2341458	2342588	ribonucleoside-diphosphate reductase 1 beta chain	nrdB	STY2507
		2344500	2347500
				2344196	2345074	putative transcriptional regulator		STY2510
				2345190	2346260	glycerophosphoryl diester phosphodiesterase periplasmic precursor	glpQ	STY2511
				2346265	2347623	glycerol-3-phosphatase transporter	glpT	STY2512
2367500	2400000	2369500	2374500
				2369264	2370631	O-succinylbenzoic acid-CoA ligase	menE	STY2535
				2370628	2371590	O-succinylbenzoate-CoA synthase	menC	STY2536
				2371590	2372447	naphthoate synthase	menB	STY2537
				2372462	2373220	conserved hypothetical protein	yfbB	STY2538
				2373217	2374887	menaquinone biosynthesis protein	menD	STY2540
		2378500	2393500
				2378234	2379238	putative receptor/regulator protein		STY2545
				2379379	2380656	NADH dehydrogenase I chain N	nuoN	STY2546
				2380843	2382372	NADH dehydrogenase I chain M	nuoM	STY2547
				2382686	2384527	NADH dehydrogenase I chain L	nuoL	STY2548
				2384524	2384826	NADH dehydrogenase I chain k	nuoK	STY2549
				2384823	2385377	NADH dehydrogenase I chain J	nuoJ	STY2550
				2385388	2385930	NADH dehydrogenase I chain I	nuoI	STY2551
				2385945	2386922	NADH dehydrogenase I chain H	nuoH	STY2552
				2386919	2389651	NADH dehydrogenase I chain G	nuoG	STY2553
				2389676	2391013	NADH dehydrogenase I chain F	nuoF	STY2554
				2391010	2391510	NADH dehydrogenase I chain E	nuoE	STY2555
				2391513	2393315	NADH dehydrogenase I chain C; chain D	nuoC	STY2556
		2394500	2397500
				2394916	2395068	hypothetical protein		STY2559
				2395148	2396086	NADH dehydrogenase operon transcriptional regulator	lrhA	STY2560
2417500	2480000	2419500	2426500
				2419511	2420293	histidine-binding periplasmic protein	hisJ	STY2584
				2420531	2421313	lysine-arginine-ornithine-binding periplasmic protein precursor	argT	STY2585
				2421602	2422171	putative decarboxylase	ubiX	STY2586
				2422315	2423604	putative amino acid permease		STY2587
				2423668	2424771	conserved hypothetical protein		STY2588
				2424773	2426194	putative amino acid transporter		STY2589
				2426285	2427682	putative amino acid decarboxylase		STY2590
		2431500	2434500
				2431710	2432384	DedD protein	dedD	STY2595
				2432374	2433642	folylpolyglutamate synthase	folC	STY2596
				2433710	2434624	acetyl-CoA carboxylase beta subunit	accD	STY2597
		2436500	2444500
				2436294	2437307	putative semialdehyde dehydrogenase	usg	STY2600
				2437375	2438511	erythronate-4-phosphate dehydrogenase	pdxB	STY2601
				2438615	2439616	Div protein	div	STY2602
				2439613	2440791	putative transmembrane transporter		STY2603
				2440971	2441345	putative bacteriophage protein		STY2604
				2441517	2441765	putative DNA-binding protein		STY2605
				2441934	2442302	hypothetical protein		STY2606
				2442302	2442820	putative lipoprotein		STY2607
				2442887	2443543	conserved hypothetical protein		STY2608
				2443641	2444855	3-oxoacyl-[acyl-carrier-protein] synthase I	fabB	STY2609
		2460500	2467500
				2461018	2461233	putative transposase (pseudogene)		STY2626
				2461960	2462349	bactoprenol-linked glucose transferase	gtrA2	STY2627a
				2462318	2462536	bactoprenol glucosyl transferase (pseudogene)	gtrB2	STY2627b
				2462589	2464511	putative lipopolysaccharide modification acyltransferase		STY2629
				2464628	2465128	putative transposase (pseudogene)		STY2631
				2465525	2465770	putative bacteriophage tail protein (pseudogene)		STY2631a
				2465992	2466930	outer membrane protease E, protease VII precursor	pgtE, prtA	STY2632
		2472500	2477500
				2472067	2473458	phosphoglycerate transporter protein	pgtP	STY2637
				2473697	2473939	conserved hypothetical protein		STY2638
				2474460	2475380	putative acyltransferase		STY2639
				2475976	2476434	transposase for insertion sequence element IS200	tnpA	STY2640
				2476613	2477851	putative aminotransferase		STY2642
2487500	2495000	2487500	2490500
				2487168	2489357	putative membrane protein	yfeA	STY2651
				2489963	2490325	conserved hypothetical protein	yfeC	STY2652
2516750	2552750	2519750	2521750
				2519910	2520335	putative acetyltransferase		STY2686
				2520548	2521417	probable N-acetylmuramoyl-L-alanine amidase	amiA	STY2687
		2524750	2537750
				2524275	2525327	ethanolamine operon transcriptional regulator	yfeG, eutR	STY2691
				2525375	2525869	ethanolamine utilization protein EutK	eutK	STY2692
				2525882	2526541	ethanolamine utilization protein EutL	eutL	STY2693
				2526551	2527447	ethanolamine ammonia-lyase light chain	eutC	STY2694
				2527466	2528827	ethanolamine ammonia-lyase heavy chain	eutB	STY2695
				2528839	2530242	putative ethanolamine utilization protein EutA	eutA	STY2696
				2530239	2531465	putative membrane protein	eutH	STY2697
				2531584	2532771	putative alchohol dehydrogenase	eutG	STY2698
				2532761	2533600	putative ethanolamine utilization protein EutJ	eutJ	STY2699
				2533611	2535014	putative aldehyde dehydrogenase	eutE	STY2700
				2535026	2535715	putative ethanolamine utilization protein EutN	eutN, cchB	STY2701
				2535756	2536772	putative phosphate acyltransferase	eutD, eutI	STY2702
				2536769	2537566	putative cobalamin adenosyltransferase		STY2703
2557500	2582750	2566500	2571500
				2566467	2567606	conserved hypothetical protein		STY2730
				2567612	2568880	putative permease		STY2731
				2568948	2570135	conserved hypothetical protein (pseudogene)		STY2732
				2570412	2571479	putative membrane protein		STY2734
2587500	2653750	2587500	2590500
				2587425	2587583	hypothetical protein		STY2750
				2587671	2589248	GMP synthase (glutamine-hydrolyzing)	guaA	STY2751
				2589318	2590790	inosine-5'-monophosphate dehydrogenase	guaB	STY2752
		2591500	2615500
				2590945	2592294	exodeoxyribonuclease large subunit	xseA	STY2753
				2592456	2597379	conserved hypothetical protein (pseudogene)	shdA	STY2755
				2597945	2599525	conserved hypothetical protein	ratC	STY2756
				2599532	2605212	putative lipoprotein (pseudogene)	ratB	STY2758
				2605324	2611716	putative exported protein	ratA	STY2760
				2611836	2612801	putative exported protein	sinI	STY2761
				2612862	2615051	putative intimin (pseudogene)	sivH, sinH	STY2762
		2616500	2622500
				2617298	2618476	putative lipoprotein		STY2765
				2618487	2619107	putative membrane protein		STY2766
				2619121	2620395	histidyl-tRNA synthetase	hisS	STY2767
				2620506	2621624	GcpE protein (protein E)	gcpE	STY2768
				2621651	2622625	putative DNA-binding protein	yfgA	STY2769
		2624500	2627500
				2624292	2624723	nucleoside diphosphate kinase (ndk)	ndk	STY2771
				2624844	2625707	putative polyferredoxin		STY2772
				2625707	2626516	putative anaerobic reductase component		STY2773
				2626509	2627138	putative anaerobic reductase component		STY2774
				2627135	2629512	putative anaerobic reductase component (pseudogene)		STY2775
		2629500	2636500
				2629668	2631983	penicillin-binding protein 1C	pbpC	STY2777
				2631984	2636918	putative lipoprotein		STY2778
		2642500	2646500
				2642225	2644075	chaperone protein HscA	hscA	STY2785
				2644088	2644603	chaperone protein HscB	yfhE, hscB	STY2786
				2644800	2645123	conserved hypothetical protein	yfhF	STY2787
				2645152	2645538	NifU-like protein	nifU	STY2788
				2645566	2646780	putative L-cysteine desulfurase		STY2789
2667500	2698500	2672500	2675500
				2672341	2676228	phosphoribosylformylglycineamide synthetase	purL	STY2812
		2678500	2681500
				2678655	2679290	putative membrane protein	yfhB	STY2815
				2679294	2680655	putative PTS system IIBC component		STY2816
				2680666	2681559	putative phophosugar binding protein		STY2817
		2682500	2686500
				2682562	2683479	putative oxidoreductase		STY2819
				2683501	2684697	putative transmembrane transport protein		STY2820
				2684813	2685724	putative transcriptional regulator		STY2821
				2685777	2686037	putative ferredoxin		STY2822
				2686149	2686529	holo-[acyl-carrier protein] synthase	acpS	STY2823
2707500	2730000	2711500	2720500
				2711380	2711835	conserved hypothetical protein		STY2848
				2717996	2720569	ClpB protein (heat shock protein f84.1)	clpB	STY2849
		2725500	2728500
				2725258	2726166	conserved hypothetical protein		STY2855
				2726224	2727345	chorismate mutase/prephenate dehydrogenase	tyrA	STY2856
				2727355	2728425	phospho-2-dehydro-3-deoxyheptonate aldolase, tyr-sensitive	aroF	STY2857
2737500	2777250	2741500	2756500
				2741487	2741762	conserved hypothetical protein		STY2872
				2741767	2742243	conserved hypothetical protein		STY2873
				2742393	2742875	SsRA-binding protein	smpB	STY2874
				2743495	2754369	large repetitive protein		STY2875
				2754433	2755842	putative type I secretion protein		STY2876
				2755839	2757995	putative type I secretion protein, ATP-binding protein		STY2877
		2758500	2768500
				2758027	2759190	putative type I secretion protein		STY2878
				2759733	2760506	putative reverse transcriptase		STY2879
				2760475	2760663	hypothetical protein		STY2880
				2760910	2761128	putative bacteriophage late gene regulator		STY2881
				2761219	2762319	putative bacteriophage late gene regulator		STY2882
				2762316	2762801	putative bacteriophage tail protein		STY2883
				2762798	2765875	putative bacteriophage tail protein		STY2884
				2765868	2765987	putative bacteriophage protein		STY2885
				2766002	2766304	putative phage tail protein		STY2886
				2766359	2766874	probable major tail tube protein		STY2887
				2766884	2768056	putative bacteriophage major tail sheath protein		STY2888
				2768199	2768771	putative DNA-invertase		STY2889
		2773500	2775500
				2770645	2774301	putative ABC transporter protein	iroC	STY2891
				2774411	2775655	putative ferric enterochelin esterase	iroD	STY2892
2777500	2785750	2778500	2785500
				2776664	2778844	TonB-dependent outer membrane siderophore receptor protein	iroN	STY2894
				2779174	2779416	hypothetical protein		STY2895
				2779866	2780918	conserved hypothetical protein		STY2897
				2781435	2782364	virulence protein	virK	STY2899
				2782658	2783554	putative transcriptional regulator	mig-14	STY2900
				2784279	2785289	putative cation transporter (pseudogene)		STY2901
				2785422	2786837	putative two-component system sensor kinase	tctE	STY2903
2787250	2795000	2791250	2794250
				2791739	2793007	putative GAB DTP gene cluster repressor	ygaF	STY2910
				2793029	2794477	succinate-semialdehyde dehydrogenase	gabD	STY2911
2817500	2824750	2821500	2824500
				2821463	2821888	putative membrane protein		STY2945
				2821885	2822451	conserved hypothetical protein		STY2946
				2823850	2824035	carbon storage regulator, carbon storage regulator	csrA	STY2947
2837500	2963750	2839500	2843500
				2839397	2840530	putative rubredoxin reductase		STY2963
				2840627	2842867	hydrogenase maturation protein	hypf, hydA	STY2964
				2843013	2843558	electron transport protein	hydN	STY2965
		2845500	2852500
				2845465	2846232	formate hydrogenlyase subunit 7	hycG	STY2969
				2846232	2846774	formate hydrogenlyase subunit 6	hycF	STY2970
				2846784	2848493	formate hydrogenlyase subunit 5	hycE	STY2971
				2848511	2849434	formate hydrogenlyase subunit 4	hycD	STY2972
				2849437	2851263	formate hydrogenlyase subunit 3	hycC	STY2973
				2851263	2851871	formate hydrogenlyase subunit 2	hycB	STY2974
				2852017	2852478	formate hydrogenlyase regulatory protein	hycA	STY2975
		2859500	2911500
				2859262	2860179	Iron transport protein, periplasmic-binding protein	sitA	STY2983
				2860176	2860997	Iron transport protein, ATP-binding component	sitB	STY2984
				2860994	2861854	Iron transport protein, inner membrane component	sitC	STY2985
				2861845	2862693	Iron transport protein, inner membrane component	sitD	STY2986
				2862665	2862874	hypothetical protein		STY2986a
				2862970	2863725	possible AraC-family transcriptional regulator	sprB	STY2987
				2864110	2864997	possible AraC-family transcriptional regulator	sprA, hilC	STY2988
				2865343	2865795	hypothetical protein found within S. typhi pathogenicity island 1		STY2989
				2865811	2866482	oxygen-regulated invasion protein OrgA, cell invasion protein	orgAb	STY2991
				2866439	2867017	oxygen-regulated invasion protein OrgA, cell invasion protein	orgAa	STY2991
				2867010	2867768	cell invasion protein	prgK	STY2992
				2867765	2868070	cell invasion protein	prgJ	STY2993
				2868089	2868331	cell invasion protein	prgI	STY2994
				2868356	2869534	cell invasion protein	prgH	STY2995
				2869850	2870779	AraC-family transcriptional regulator		STY2996
				2871866	2873527	invasion protein regulator	iagA	STY2999
				2873545	2874027	invasion protein IagB	iagB	STY3000
				2874081	2875712	tyrosine phosphatase (associated with virulence)	stpA	STY3001
				2875699	2876049	chaperone (associated with virulence)	sicP	STY3002
				2876118	2876378	doubtful CDS found within S. typhi pathogenicity island		STY3003
				2876422	2876670	probable acyl carrier protein	sipF	STY3004
				2876689	2878746	function unknown (associated with virulence)	sipA	STY3005
				2878765	2879787	cell invasion protein	sipD	STY3006
				2879857	2881086	cell invasion protein	sipC	STY3007
				2881114	2882895	cell invasion protein	sipB	STY3008
				2882898	2883395	unknown function	spaT	STY3009
				2883533	2884603	secretory protein (associated with virulence)	spaS	STY3010
				2884590	2885381	secretory protein (associated with virulence)	spaR	STY3011
				2885385	2885645	secretory protein (associated with virulence)	spaQ	STY3012
				2885671	2886345	secretory protein (associated with virulence)	spaP	STY3013
				2886335	2887246	secretory protein (associated with virulence)	spaO	STY3014
				2887246	2888256	secretory protein (associated with virulence)	spaN	STY3015
				2888256	2888699	secretory protein (associated with virulence)	spaM	STY3016
				2888677	2889972	secretory apparatus ATP synthase (associated with virulence)	spaI	STY3017
				2889969	2890376	secretory protein (associated with virulence)	spak	STY3018
				2890400	2892457	possible secretory protein (associated with virulence)	invA	STY3019
				2892482	2893600	cell invasion protein	invE	STY3020
				2893597	2895285	secretory protein (associated with virulence)	invG	STY3021
				2895282	2895932	possible AraC-family regulatory protein	invF	STY3022
				2896388	2896831	cell adherance/invasion protein	invH	STY3023
				2897226	2897440	insertion sequence transposase (pseudogene)		STY3025
				2897705	2897995	hypothetical protein		STY3026
				2897992	2898519	hypothetical protein		STY3027
				2898592	2899034	transposase (pseudogene)		STY3029
				2899240	2899896	possible serine/threonine protein phosphatase		STY3030
				2900066	2900251	hypothetical protein		STY3031
				2900260	2900586	hypothetical protein		STY3032
				2900744	2903311	DNA mismatch repair protein	mutS	STY3033
				2903367	2903663	hypothetical protein		STY3034
				2903746	2904954	possible membrane transport protein		STY3036
				2905042	2905974	possible LysR-family transcriptional regulator		STY3037
				2906016	2907512	possible permease		STY3038
				2907509	2908459	conserved hypothetical protein		STY3039
				2908499	2909275	putative hydroxypyruvate isomerase	hyi	STY3040
				2909280	2909918	possible sugar aldolase		STY3041
				2910026	2910700	conserved hypothetical protein (pseudogene)		STY3042
				2910690	2911210	putative oxidoreductase (pseudogene)	ygbJ	STY3043
		2924500	2930500
				2925121	2926167	alkaline phosphatase isozyme conversion protein	iap	STY3061
				2926652	2926945	conserved hypothetical protein	ygbF	STY3064
				2926948	2927865	conserved hypothetical protein		STY3065
				2927865	2928569	conserved hypothetical protein		STY3066
				2928569	2929294	hypothetical protein		STY3067
				2929304	2930368	hypothetical protein		STY3068
		2931500	2940500
				2931004	2932539	hypothetical protein		STY3070
				2932897	2935104	conserved hypothetical protein		STY3071
				2935978	2936931	possible secreted protein	sopD	STY3073
				2937019	2937753	3'-phosphoadenosine 5'-phosphosulfate sulfotransferase	cysH	STY3074
				2937829	2939541	sulfite reductase (NADPH) hemoprotein alpha subunit	cysI	STY3075
				2939541	2941340	sulfite reductase (NADPH) flavoprotein beta subunit	cysJ	STY3076
		2941500	2950500
				2941776	2942138	putative 6-pyruvoyl tetrahydrobiopterin synthase		STY3077
				2942231	2943025	undefined product		STY3078
				2943509	2944180	conserved hypothetical protein		STY3080
				2945697	2947334	CTP synthetase	pyrG	STY3082
				2947562	2948362	conserved hypothetical protein		STY3083
				2948970	2949557	fimbrial subunit (pseudogene)	steA	STY3084
		2951500	2960500
				2952350	2953123	periplasmic fimbrial chaperone	steC	STY3087
				2953143	2953649	fimbrial subunit	steD	STY3088
				2953664	2954134	fimbrial subunit	steE	STY3089
				2954131	2954667	fimbrial subunit	steF	STY3090
				2954726	2955844	possible secreted protein		STY3091
				2956439	2957269	hypothetical protein		STY3092
				2957978	2958334	hypothetical protein		STY3093
				2958419	2960653	GTP pyrophosphokinase	relA	STY3094
3037500	3084250	3039500	3060500
				3039474	3040703	probable amino acid transport protein		STY3167
				3040734	3041006	conserved hypothetical protein		STY3168
				3041128	3041988	conserved hypothetical protein (pseudogene)		STY3169
				3042198	3042956	hypothetical protein		STY3172
				3042943	3043455	hypothetical protein		STY3173
				3043600	3044676	hypothetical protein		STY3174
				3044673	3045416	probable fimbrial chaperone protein	stdC	STY3175
				3045457	3047946	probable outer membrane fimbrial usher protein	stdB	STY3176
				3048066	3048647	probable fimbrial protein	stdA, ybgD	STY3177
				3049366	3049965	conserved hypothetical protein		STY3178
				3050045	3050581	outer membrane protein (associated with virulence)		STY3179
				3051388	3051786	hypothetical protein (assiciated with virulence)		STY3182
				3051786	3052013	hypothetical protein (assiciated with virulence)		STY3183
				3052190	3052441	endonuclease fragment		STY3184
				3052722	3053522	conserved hypothetical protein		STY3186
				3054094	3055077	hypothetical protein		STY3188
				3055153	3055644	hypothetical protein		STY3189
				3056352	3057005	hypothetical protein		STY3191
				3057550	3058080	hypothetical protein		STY3192
				3058163	3059809	possible integrase		STY3193
				3060097	3060849	possible lipoprotein		STY3194
		3061500	3065500
				3061741	3063258	lysyl tRNA synthetase (LysRS)	lysS	STY3196
				3063268	3064366	peptide chain release factor 2 (RF-2)	prfB	STY3197
				3064471	3066204	single-stranded DNA-specific exonuclease	recJ	STY3198
		3071500	3074500
				3071359	3071670	conserved hypothetical protein		STY3206
				3071829	3073262	6-phospho-beta-glucosidase	bglA	STY3207
				3073310	3074149	hypothetical protein		STY3208
		3080500	3083500
				3080990	3082168	2-octaprenyl-6-methoxyphenol hydroxylase	visB	STY3213
				3082165	3083481	proline aminopeptidase II	pepP	STY3214
3127500	3177500	3132500	3143500
				3132766	3133423	integrase (pseudogene)		STY3273
				3133460	3133600	hypothetical protein (pseudogene)		STY3274
				3133828	3133947	hypothetical protein		STY3277
				3134156	3134344	hypothetical protein		STY3278
				3134334	3134630	hypothetical protein		STY3279
				3134844	3135017	bacteriocin (fragment)		STY3280
				3135014	3135280	bacteriocin immunity protein		STY3281
				3135344	3135505	bacteriocin (fragment)		STY3282
				3135523	3135801	bacteriocin immunity protein		STY3283
				3136204	3136707	putative exported protein		STY3285
				3136966	3137151	hypothetical protein		STY3287
				3137348	3137878	putative exported protein		STY3288
				3137880	3138506	hypothetical protein		STY3289
				3138642	3138812	hypothetical protein		STY3290
				3138956	3139162	possible membrane protein		STY3291
				3139187	3139414	putative membrane protein		STY3292
				3139940	3140623	LysR-family transcriptional regulator		STY3293
				3140728	3141252	hypothetical protein		STY3294
				3141263	3142762	possible amino acid transport protein		STY3295
				3142971	3143237	hypothetical protein		STY3296
				3143359	3144660	putative oxidoreductase	ordL	STY3297
		3146500	3151500
				3146822	3147307	conserved hypothetical protein		STY3300
				3148033	3148956	conserved hypothetical protein		STY3302
				3148995	3149714	possible hydrolase		STY3303
				3150313	3151617	hexuronate transporter	exuT	STY3305
		3165500	3169500
				3164678	3166381	hydrogenase-2 large subunit	hybC	STY3318
				3166378	3167556	probable hydrogenase-2 cytochrome b subunit	hybB	STY3319
				3167546	3168532	hydrogenase-2 small subunit	hybA	STY3320
				3168535	3169653	hydrogenase-2 small chain protein	hyb0	STY3321
		3171500	3174500
				3172165	3172659	putative membrane protein		STY3326
				3173337	3173747	hypothetical protein		STY3328
				3173764	3174138	hypothetical protein		STY3329
3187500	3195500	3189500	3193500
				3189433	3190416	hypothetical protein		STY3345
				3191038	3191730	putative membrane protein		STY3347
				3191970	3193382	SufI protein	sufI	STY3349
3217500	3225500	3217500	3224500
				3217282	3217902	putative membrane protein		STY3377
				3217921	3219600	putative exported protein		STY3378
				3220060	3221493	ADP-heptose synthase	rfaE	STY3379
				3221541	3224384	adenyl-transferase	glnE	STY3380
3267500	3288250	3267500	3274500
				3267539	3268869	threonine/serine transporter (pseudogene)	tdcC	STY3426
				3268890	3269879	catabolic threonine dehydratase	tdcB	STY3427
				3269977	3270915	TDC operon transcriptional activator	tdcA	STY3428
				3272367	3273512	conserved hypothetical protein		STY3429
				3273610	3274494	2-hydroxy-3-oxopropionate reductase	garR	STY3430
		3279500	3283500
				3279763	3280617	tagatose-bisphosphate aldolase	gatY	STY3435
				3280628	3281542	possible carbohydrate kinase		STY3436
				3281569	3282996	PTS system, sugar phosphotransferase enzyme IIBC component		STY3437
				3282983	3283789	PTS-transport family phosphoryl transfer protein		STY3438
3297500	3330000	3300500	3314500
				3300598	3301842	probable amino acid permease		STY3460
				3301996	3303936	ATP-dependent RNA helicase (dead-box protein)		STY3461
				3304064	3304948	conserved hypothetical protein		STY3462
				3307855	3308799	tRNA pseudouridine 55 synthase (psi55 synthase) (p35 protein)	truB	STY3465
				3308799	3309200	ribosome-binding factor A (P15B protein)	rbfA	STY3466
				3309421	3312099	protein chain initiation factor 2	infB	STY3467
				3312124	3313626	L factor	nusA	STY3468
				3313654	3314076	conserved hypothetical protein		STY3469
		3318500	3322500
				3318260	3319108	dihydropteroate synthase	folP	STY3473
				3319213	3321147	cell division protein	ftsH	STY3474
				3321251	3321877	cell division protein	ftsJ	STY3475
				3321965	3322297	conserved hypothetical protein		STY3476
3347500	3354500	3350500	3353500
				3349044	3353504	glutamate synthase [NADPH] large chain precursor	gltB	STY3510
3367500	3405000	3371500	3375500
				3372342	3373643	oxaloacetate decarboxylase beta chain	oadB	STY3531
				3373656	3375431	oxaloacetate decarboxylase alpha chain	oadA	STY3532
				3375447	3375689	oxaloacetate decarboxylase gamma chain	oadG	STY3533
		3376500	3380500
				3376462	3377361	tartrate dehydratase	ttdA	STY3535
				3377394	3378746	possible membrane transport protein		STY3536
				3378873	3379478	possible transcriptional regulator		STY3537
				3379525	3380154	possible GntR-family transcriptional regulator		STY3538
		3390500	3393500
				3389538	3393338	possible exported protein		STY3549
3417500	3439750	3417500	3426500
				3423822	3424367	protoporphyrinogen oxidase	hemG	STY3573
				3424379	3425830	trk system potassium uptake protein	trkH	STY3574
				3425869	3426483	conserved hypothetical protein	yigZ	STY3575
		3428500	3435500
				3428004	3430193	large (alpha) subunit of the fatty acid-oxidizing multienzyme complex	fadB	STY3577
				3430203	3431366	small (beta) subunit of the fatty acid-oxidizing multienzyme complex	fadA	STY3578
				3431563	3433386	possible transferase		STY3579
				3433640	3434341	flavin reductase	ubiB	STY3580
				3434427	3435905	conserved hypothetical protein	yigC	STY3581
3477500	3500000	3482500	3487500
				3482496	3483854	probable 4-alpha-l-fucosyltransferase	rffT	STY3627
				3483851	3484930	conserved hypothetical protein		STY3628
				3484927	3486177	putative lipopolysaccharide biosynthesis protein		STY3629
				3486179	3487309	lipopolysaccharide biosynthesis protein	rffA	STY3630
		3488500	3491500
				3488883	3489950	UDP-N-acetylglucosamine epimerase (UDP-GlcNAc -2-epimerase)	rffG	STY3633
				3489950	3491212	UDP-ManNAc dehydrogenase	rffD	STY3634
		3492500	3496500
				3492395	3493441	lipopolysaccharide biosynthesis protein		STY3636
				3493453	3494556	putative undecaprenyl-phosphate alpha-N- acetylglucosaminyltransferase	rfe	STY3637
				3494786	3496045	transcription termination factor	rho	STY3638
3517500	3572750	3517500	3521500
				3517613	3517834	hypothetical protein		STY3661
				3517867	3518376	regulatory protein cII	cII	STY3662
				3518551	3518775	hypothetical protein		STY3663
				3518798	3519139	conserved hypothetical protein		STY3664
				3519207	3519440	hypothetical protein		STY3665
				3519440	3519667	hypothetical protein		STY3666
				3519664	3520521	DNA adenine methylase		STY3667
				3520518	3522932	possible endonuclease		STY3668
		3522500	3540500
				3523084	3523272	hypothetical protein		STY3669
				3523340	3523639	possible lipoprotein		STY3670
				3523748	3524554	possible lipoprotein		STY3671
				3525240	3526154	hypothetical protein		STY3672
				3526151	3526891	hypothetical protein		STY3673
				3526926	3527963	probable capsid portal protein		STY3674
				3527963	3529729	terminase, ATPase subunit		STY3675
				3529872	3530705	putative capsid scaffolding protein		STY3676
				3530722	3531780	major capsid protein		STY3677
				3531784	3532434	terminase, endonuclease subunit		STY3678
				3532467	3532994	putative capsid completion protein		STY3679
				3532994	3533197	probable phage tail protein		STY3680
				3533201	3533416	possible secretory protein	nucE	STY3681
				3533436	3533909	putative lysozyme	nucD	STY3682
				3533911	3534288	putative membrane protein		STY3683
				3534285	3534713	putative regulatory protein		STY3684
				3534809	3535240	putative phage tail protein		STY3685
				3535233	3535679	putative phage tail protein		STY3686
				3535748	3536326	putative phage baseplate assembly protein		STY3687
				3536323	3536682	phage baseplate assembly protein		STY3688
				3536669	3537577	phage baseplate assembly protein		STY3689
				3537570	3538175	putative phage tail protein		STY3690
				3538172	3539686	probable variable tail fibre protein		STY3691
				3539686	3540279	hypothetical protein		STY3692
				3540251	3540691	conserved hypothetical protein		STY3693
		3541500	3548500
				3541120	3541686	DNA-invertase	pin	STY3695
				3541829	3543001	probable major tail sheath protein		STY3696
				3543011	3543526	probable major tail tube protein		STY3697
				3543581	3543883	putative phage tail protein		STY3698
				3543898	3544017	hypothetical protein		STY3699
				3544010	3547087	hypothetical protein		STY3700
				3547084	3547569	putative phage tail protein		STY3701
				3547566	3548666	putative regulator of late gene expression		STY3702
		3550500	3561500
				3550557	3550970	transposase	tnpA	STY3706
				3551123	3551461	conserved hypothetical protein	yifE	STY3707
				3551580	3552416	possible LysR-family transcriptional regulatory protein		STY3708
				3558479	3560068	phosphoribosylaminoimidazolecarboxamide formyltransferase and IMP cyclohydrolase (bifunctional enzyme)	purH	STY3709
				3560084	3561373	phosphoribosylglycineamide synthetase	purD	STY3710
3577500	3610000	3594500	3602500
				3600451	3601233	glutamate racemase, glutamate racemase	murI	STY3743
				3601247	3603091	vitamin B12 receptor protein	btuB	STY3744
3616750	3643000	3620750	3623750
				3621018	3623198	catalase (hydroperoxidase I)	katG	STY3760
		3624750	3627750
				3624532	3626013	putative GntR-family regulatory protein		STY3762
				3625958	3627064	alanine racemase		STY3763
				3627061	3628320	putative serine hydroxymethyltransferase		STY3764
		3632750	3638750
				3632107	3634539	bifunctional aspartokinase II/homoserine dehydrogenase IIcan I write	metL	STY3768
				3634542	3635702	cystathionine gamma-synthase	metB	STY3769
				3635967	3636284	repressor of the methionine regulon	metJ	STY3770
				3636785	3638529	putative arylsulfate sulfotransferase (pseudogene)		STY3771
3697500	3703750	3697500	3702500
				3697528	3700578	formate dehydrogenase-O, major subunit	fdoG	STY3839
				3700591	3701493	formate dehydrogenase-O beta subunit	fdoH	STY3841
				3701490	3702125	formate dehydrogenase-O gamma subunit	fdoI	STY3842
3717500	3727000	3717500	3721500
				3718136	3719557	putative membrane permease		STY3861
				3719625	3720317	conserved hypothetical protein		STY3862
				3720474	3721322	hypothetical protein		STY3863
				3721335	3721619	hypothetical protein		STY3864
3737500	3763500	3743500	3749500
				3743139	3743654	molybdopterin-guanine dinucleotide biosynthesis protein B	mobB	STY3887
3767500	3795250	3767500	3775500
				3767428	3768051	glucose inhibited division protein	gidB	STY3905
				3768665	3769045	ATP synthase protein I.	atpI	STY3906
				3769054	3769869	ATP synthase A chain	atpB	STY3907
				3770700	3771233	ATP synthase delta subunit	atpH	STY3910
				3772838	3773701	ATP synthase gamma subunit	atpG	STY3912
				3773728	3775110	ATP synthase beta subunit	atpD	STY3913
				3775131	3775550	ATP synthase epsilon subunit	atpC	STY3914
		3779500	3782500
				3780596	3781171	probable fimbrial subunit protein	stgA	STY3918
				3781269	3781967	fimbrial chaperone protein	stgB	STY3919
				3781989	3784523	fimbrial membrane usher protein (pseudogene)	stgC	STY3920
		3787500	3790500
				3787485	3788255	putative shikimate 5-dehydrogenase		STY3924
				3788304	3789677	probable PTS system permease		STY3925
				3789843	3790883	periplasmic phosphate-binding protein	pstS	STY3926
		3791500	3794500
				3791978	3792868	phosphate transport system permease protein	pstA	STY3928
				3792955	3793728	phosphate transport ATP-binding protein	pstB	STY3929
				3793743	3794468	phosphate transport system regulatory protein	phoU	STY3930
3807250	3850000	3808250	3811250
				3807830	3808903	recF protein	recF	STY3942
				3808932	3811346	DNA gyrase subunit B	gyrB	STY3943
		3828250	3837250
				3828729	3830129	probable cytochrome c peroxidase	yhjA	STY3958
				3830135	3830752	heme exporter protein A2	ccmA2	STY3959
				3830752	3831408	heme exporter protein B2	ccmB2	STY3960
				3831451	3832197	heme exporter protein C2	ccmC2	STY3961
				3832194	3832406	heme exporter protein D2	ccmD2	STY3962
				3832403	3832882	cytochrome c-type biogenesis protein E2	ccmE2	STY3963
				3832879	3834810	cytochrome c-type biogenesis protein F2	ccmF2	STY3964
				3834807	3835364	thiol:disulfide interchange protein	dsbE2	STY3965
				3835361	3836404	cytochrome c-type biogenesis protein H2	ccmH2	STY3966
				3836526	3837752	putative ATP/GTP-binding protein	yidR	STY3967
		3843250	3846250
				3842953	3844275	D-serine dehydratase	dsdA	STY3977
				3844293	3845630	DsdX permease	dsdX	STY3978
3857500	3879500	3857500	3871500
				3857652	3858242	Two-component system response regulator protein	uhpA	STY3992
				3858242	3859744	two-component system sensor histidine kinase	uhpB	STY3993
				3859754	3861082	regulatory protein	uhpC	STY3994
				3861225	3862616	hexosephosphate transport protein	uhpT	STY3995
				3862803	3863261	putative exported protein	yicN	STY3996
				3863614	3864357	putative GntR-family transcriptional regulator		STY3997
				3864375	3864755	hypothetical protein		STY3998
				3864845	3865132	putative PTS system IIB component		STY3999
				3865208	3866566	putative PTS system IIC component		STY4000
				3866559	3868043	putative carbohydrate kinase		STY4001
				3868106	3868966	putative sugar-bisphosphate aldolase (pseudogene)		STY4003
				3868976	3869245	putative PTS system phosphocarrier protein		STY4004
				3869336	3869659	putative DNA-binding protein		STY4005
				3869661	3870046	conserved hypothetical protein (pseudogene)		STY4007
				3870217	3871410	putative inner membrane transport protein		STY4008
3887500	3907250	3887500	3904500
				3887569	3888044	putative exported protein (pseudogene)	cigR	STY4024
				3888370	3889050	conserved hypothetical protein	slsA	STY4025
				3889835	3890691	conserved hypothetical protein (pseudogene)	marT	STY4027
				3890702	3891166	putative exported protein	fidL	STY4029
				3891261	3894130	putative virulence-associated autotransporter protein (pseudogene)	misL	STY4030
				3894205	3894822	conserved hypothetical protein	rmbA	STY4032
				3895555	3895689	putative IS1351 transposase (pseudogene)		STY4034
				3896099	3896296	putative transposase (pseudogene)		STY4035
				3896540	3897523	putative DNA-binding protein		STY4036
				3897656	3898490	conserved hypothetical protein (pseudogene)		STY4037
				3898639	3899235	hypothetical protein		STY4039
				3899797	3900141	hypothetical protein		STY4041
				3900832	3902214	sodium:galactoside family symporter	yicJ	STY4043
				3902226	3904544	putative glycosyl hydrolase		STY4044
3927500	3950000	3930500	3941500
				3930435	3931559	lipopolysaccharide core biosynthesis protein	waaG, rfaG	STY4072
				3931552	3932349	lipopolysaccharide core biosynthesis protein	waaP, rfaP	STY4073
				3932390	3932773	hypothetical protein		STY4074
				3932797	3933465	hypothetical protein		STY4075
				3933525	3934604	lipopolysaccharide 1,6-galactosyltransferase	waaB, rfaB	STY4076
				3934610	3935623	lipopolysaccharide 1,3-galactosyltransferase	waaI, rfaI	STY4077
				3935641	3936651	lipopolysaccharide 1,2-glucosyltransferase	waaJ, rfaJ	STY4078
				3936674	3937372	lipopolysaccharide core biosynthesis protein	waaY, rfaY	STY4079
				3937522	3938331	lipopolysaccharide core biosynthesis protein RfaZ	waaZ, rfaZ	STY4080
				3938430	3939575	lipopolysaccharide 1,2-N-acetylglucosaminetransferase	waaK, rfak	STY4081
				3939632	3940846	O-antigen ligase	waaL, rfaL, rfbT	STY4082
				3940886	3941839	lipopolysaccharide heptosyltransferase-1	waaC, rfaC	STY4083
3957500	3966000	3944500	3949500
				3944023	3945219	2-amino-3-ketobutyrate coenzyme A ligase	kbl	STY4086
				3945229	3946254	threonine 3-dehydrogenase	tdh	STY4087
				3946749	3947783	putative glycosyltransferase		STY4088
				3947770	3948732	putative exported protein		STY4089
				3948736	3950019	conserved hypothetical protein		STY4090
		3960500	3965500
				3960797	3961573	putative L-lactate dehydrogenase operon regulator	lctR, lldR	STY4103
				3961570	3963225	L-lactate permease	lldP, lctP	STY4104
				3963524	3966847	putative autotransporter	sapB	STY4105
3967500	3976500	3970500	3975500
				3970915	3972831	mannitol-specific enzyme II of phosphotransferase system	mtlA	STY4111
				3973306	3973914	putative glutathione transferase		STY4112
				3974013	3975404	L-seryl-tRNA(Ser) selenium transferase	selA	STY4113
4027500	4035500	4027500	4034500
				4027178	4028785	periplasmic dipeptide transport protein precursor	dppA	STY4168
				4028942	4029961	dipeptide transport system permease protein DppB	dppB	STY4169
				4029971	4030873	dipeptide transport system permease protein DppC	dppC	STY4170
				4030884	4031867	dipeptide transport ATP-binding protein DppD	dppD	STY4171
				4031864	4032877	dipeptide transport ATP-binding protein DppF	dppF	STY4172
				4033187	4034485	putative amino acid permease	yhjV	STY4173
4037500	4060000	4042500	4049500
				4042585	4044885	putative polysaccharide biosynthesis protein subunit B	yhjN	STY4182
				4044889	4045998	probable endoglucanase precursor	yhjM	STY4183
				4046091	4049523	putative polysaccharide biosynthesis protein subunit C (pseudogene)	yhjL	STY4184
4077500	4085750	4082500	4085500
				4081901	4083103	putative exported protein		STY4215
				4083203	4083319	hypothetical protein		STY4216
				4083608	4084845	putative membrane protein (pseudogene)		STY4217
				4084900	4085547	putative DNA-binding protein		STY4219
4087500	4094500	4087500	4093500
				4087158	4088450	putative membrane protein		STY4222
				4089228	4090295	putative HlyD family secretion protein		STY4223
				4090292	4093033	hypothetical ABC transporter ATP-binding protein		STY4224
4107500	4132750	4112500	4117500
				4112496	4113605	leucine-specific binding protein	livK	STY4248
				4113665	4114591	high-affinity branched-chain amino acid transport system permease protein	livH	STY4249
				4114588	4115865	high-affinity branched-chain amino acid transport system permease protein	livM	STY4250
				4115862	4116629	high-affinity branched-chain amino acid transport ATP-binding protein	livG	STY4251
				4116631	4117344	high-affinity branched-chain amino acid transport ATP-binding protein	livF	STY4252
		4119500	4124500
				4119439	4120326	glycerol-3-phosphate transport system permease protein	ugpA	STY4255
				4120323	4121168	sn-Glycerol-3-phosphate transport system permease protein	ugpE	STY4256
				4121171	4122241	sn-Glycerol-3-phosphate transport ATP-binding protein	ugpC	STY4257
				4122238	4122978	glycerophosphoryl diester phosphodiesterase	ugpQ	STY4258
				4122975	4123346	hypothetical protein		STY4259
				4123472	4125214	gamma-glutamyltranspeptidase precursor	ggt	STY4260
		4126500	4130500
				4126290	4127261	putative membrane protein		STY4262
				4127315	4128076	hypothetical protein		STY4263
				4128092	4129306	putative ribokinase		STY4264
				4129571	4130059	putative acetyltransferase		STY4265
4137500	4149750	4142500	4145500
				4143115	4144548	glycogen synthase	glgA	STY4275
4187250	4209500	4194250	4201250
				4194492	4194662	conserved hypothetical protein	yhfL	STY4316
				4194856	4200464	putative surface-exposed virulence protein (pseudogene)	bigA	STY4318
4227500	4280000	4256500	4268500
				4256466	4257020	putative transferase	yrdA	STY4398
				4262945	4263382	putative acetyltransferase	yjaB	STY4399
				4263539	4264468	homoserine O-succinyltransferase	metA	STY4400
				4264737	4266338	malate synthase A	aceB	STY4401
				4266370	4267674	isocitrate lyase	aceA	STY4402
		4270500	4274500
				4270729	4274412	B12-dependent homocysteine-N5-methyltetrahydrofolate transmethylase	metH	STY4405
4317500	4375250	4321500	4347500
				4321410	4321940	single-strand DNA-binding protein	ssb	STY4451
				4322993	4323625	putative exported protein		STY4452
				4323622	4325010	putative integral membrane protein		STY4453
				4325000	4326307	putative type-I secretion protein		STY4456
				4326304	4327581	putative type-I secretion protein		STY4457
				4327598	4337449	large repetitive protein		STY4458
				4337507	4344277	large repetitive protein		STY4459
				4344317	4346383	putative type-1 secretion protein		STY4460
				4346662	4346943	putative membrane protein		STY4461
		4350500	4354500
				4350256	4350924	putative glutathione S transferase		STY4465
				4351271	4352620	putative xanthine/uracil permeases family protein		STY4466
				4352725	4354416	putative sodium/hydrogen exchanger family protein		STY4467
		4361500	4369500
				4361222	4362658	cytochrome c552 precursor	nrfA	STY4475
				4362770	4363336	cytochrome c-type protein NrfB precursor	nrfB	STY4476
				4363333	4364004	cytochrome c-type biogenesis protein	nrfC	STY4477
				4364001	4364957	cytochrome c-type biogenesis protein	nrfD	STY4478
				4364950	4366686	cytochrome c-type biogenesis protein		STY4479
				4366676	4367188	cytochrome c-type biogenesis protein		STY4480
				4367185	4367805	NrfG protein	nrfG	STY4481
				4368150	4369460	proton glutamate symport protein	gltP	STY4482
4397500	4550000	4398500	4401500
				4397074	4399424	anaerobic dimethyl sulfoxide reductase chain A (pseudogene)	dmsA	STY4503
				4399438	4400061	anaerobic dimethyl sulfoxide reductase chain B (pseudogene)	dmsB	STY4506
				4400057	4400830	putative dimethyl sulfoxide reductase subunit C	dmsC	STY4508
				4400812	4401498	conserved hypothetical protein		STY4509
		4402500	4407500
				4401582	4402982	putative exported protein		STY4510
				4403286	4404191	putative membrane protein		STY4511
				4404478	4404861	hypothetical protein		STY4512
				4404849	4405046	hypothetical protein		STY4513
				4405069	4405356	putative GerE family regulatory protein		STY4514
				4405353	4406228	araC family regulatory protein		STY4515
				4406494	4406712	hypothetical protein		STY4516
				4407033	4407326	conserved hypothetical protein		STY4517
				4407323	4407814	Putative acetyltransferase		STY4518
		4408500	4441500
				4408055	4408807	nonspecific acid phosphatase precursor	phoN	STY4519
				4409652	4410686	hypothetical protein		STY4521
				4410683	4412047	DNA helicase		STY4522
				4412040	4413839	hypothetical protein		STY4523
				4414008	4414313	hypothetical protein		STY4524
				4414441	4415022	hypothetical protein		STY4525
				4415107	4415664	hypothetical protein		STY4526
				4415909	4417252	hypothetical protein		STY4528
				4417838	4418617	hypothetical protein		STY4529
				4418728	4420722	topoisomerase B	topB	STY4530
				4421390	4421839	hypothetical protein		STY4534
				4421920	4422138	hypothetical protein		STY4535
				4422151	4422687	single strand binding protein	ssB	STY4536
				4422753	4423703	conserved hypothetical protein (pseudogene)		STY4537
				4423868	4425112	putative exported protein	pilL	STY4539
				4425115	4425534	putative exported protein	pilM	STY4540
				4425981	4427244	pilus assembly protein (pseudogene)	pilN'	STY4541
				4425480	4425905	PilN lipoprotein homolog (pseudogene)	pilN'	STY4541a
				4427237	4428532	putative pilus assembly protein	pilO	STY4543
				4428630	4429100	pilus assembly protein	pilP	STY4544
				4429110	4430825	nucleotide-binding protein	pilQ	STY4545
				4430822	4431907	putative membrane protein	pilR	STY4546
				4431907	4432542	prepilin	pilS	STY4547
				4432552	4433028	putative membrane protein	pilT	STY4548
				4433025	4433687	prepilin peptidase	pilU	STY4549
				4433684	4434991	prepilin	pilV	STY4550
				4434993	4435253	prepilin, alternative C-terminal region	'pilV2	STY4551
				4435339	4436490	shufflon-specific DNA recombinase	rci	STY4552
				4436587	4437054	putative exported protein	pilK	STY4553
				4437266	4438141	hypothetical protein		STY4554
				4438648	4439562	putative membrane protein		STY4557
				4439581	4440321	putative exported protein		STY4558
				4440435	4440986	hypothetical protein		STY4559
				4441022	4441522	hypothetical protein		STY4560
		4442500	4510500
				4442121	4444211	hypothetical protein		STY4562
				4444208	4444966	putative membrane protein		STY4563
				4445185	4445457	hypothetical protein		STY4564
				4445457	4445696	putative membrane protein		STY4565
				4445726	4446088	putative membrane protein		STY4566
				4446469	4447122	possible exported protein		STY4568
				4447122	4448021	hypothetical protein		STY4569
				4448011	4449489	putative exported protein		STY4570
				4449482	4449925	putative lipoprotein		STY4571
				4449922	4450341	hypothetical protein		STY4572
				4450338	4452761	hypothetical protein		STY4573
				4452916	4453302	hypothetical protein		STY4574
				4453457	4453849	hypothetical protein		STY4575
				4453846	4454814	hypothetical protein		STY4576
				4454829	4456259	hypothetical protein		STY4577
				4456256	4456588	putative membrane protein		STY4578
				4456592	4458097	putative membrane protein		STY4579
				4458133	4458522	putative membrane protein		STY4580
				4458746	4459105	possible exported protein		STY4582
				4459393	4460640	conserved hypothetical protein		STY4583
				4460652	4461266	conserved hypothetical protein		STY4584
				4461477	4462019	hypothetical protein		STY4585
				4463285	4464205	hypothetical protein		STY4586
				4464722	4465231	hypothetical protein		STY4587
				4465327	4465707	hypothetical protein		STY4588
				4466173	4466757	hypothetical protein		STY4589
				4466754	4467050	hypothetical protein		STY4590
				4467128	4467586	hypothetical protein		STY4591
				4467675	4469624	hypothetical protein		STY4592
				4469696	4470604	hypothetical protein		STY4593
				4470678	4471577	hypothetical protein		STY4594
				4471619	4471978	conserved hypothetical protein		STY4595
				4472078	4472347	hypothetical protein		STY4596
				4472479	4473753	UV protection protein	samB	STY4597
				4473753	4507730	UV protection protein (pseudogene)	samA	STY4598
				4473973	4474350	hypothetical protein		STY4599
				4474437	4474655	putative positive regulator of late gene transcription		STY4600
				4474723	4475823	putative regulator of late gene expression		STY4601
				4475820	4476305	putative phage tail protein		STY4602
				4476305	4479085	hypothetical protein		STY4603
				4479078	4479197	hypothetical protein		STY4604
				4479212	4479514	putative phage tail protein		STY4605
				4479569	4480084	probable major tail tube protein		STY4606
				4480094	4481266	probable major tail sheath protein		STY4607
				4481369	4481590	DNA-invertase (pseudogene)	'pin	STY4608
				4481801	4482523	invasion-associated secreted protein.	sopE	STY4609
				4482721	4483128	putative phage tail fibre protein		STY4610
				4483135	4484754	probable phage tail fibre protein		STY4611
				4484751	4485356	putative phage tail protein		STY4612
				4485349	4486257	probable phage baseplate assembly protein		STY4613
				4486244	4486603	phage baseplate assembly protein		STY4614
				4486600	4487178	putative phage baseplate assembly protein		STY4615
				4487247	4487693	putative phage tail completion protein		STY4616
				4487686	4488117	putative phage tail protein		STY4617
				4488213	4488638	putative regulatory protein		STY4618
				4488638	4489015	putative membrane protein		STY4619
				4489020	4489490	putative lysozyme	nucD2	STY4620
				4489510	4489725	possible secretion protein	nucE2	STY4621
				4489729	4489932	putative phage tail protein		STY4622
				4489932	4490396	putative capsid completion protein		STY4623
				4490490	4491140	putative phage terminase		STY4624
				4491144	4492208	putative major capsid protein		STY4625
				4492225	4493058	putative capsid protein		STY4626
				4493201	4494967	probable terminase subunit		STY4627
				4494964	4496010	probable capsid portal protein		STY4628
				4496059	4496754	hypothetical protein		STY4629
				4496774	4497838	hypothetical protein		STY4630
				4497835	4498899	hypothetical protein		STY4631
				4498909	4499127	hypothetical protein		STY4632
				4499226	4499656	SOS operon tum protein (pseudogene)		STY4633
				4499824	4502238	conserved hypothetical protein		STY4635
				4502229	4503089	DNA adenine methylase		STY4636
				4503086	4503670	putative exonuclease		STY4637
				4503667	4503894	hypothetical protein		STY4638
				4503894	4504127	hypothetical protein		STY4639
				4504195	4504536	conserved hypothetical protein		STY4640
				4504500	4504700	hypothetical protein		STY4641
				4504708	4505217	phage regulatory protein	cII	STY4642
				4505250	4505492	phage regulatory protein	apl	STY4643
				4505609	4506241	phage repressor protein cI	cI	STY4644
				4506245	4507270	phage integrase		STY4645
				4507998	4508111	hypothetical protein		STY4647
				4508347	4508634	hypothetical protein		STY4648
				4508645	4509535	Putative methyltransferase		STY4649
				4509535	4510281	conserved hypothetical protein	yjhP	STY4650
		4511500	4542500
				4510583	4512553	Vi polysaccharide export protein	vexE	STY4651
				4512573	4513877	Vi polysaccharide export inner-membrane protein	vexD	STY4652
				4513900	4514595	Vi polysaccharide export ATP-binding protein	vexC	STY4653
				4514621	4515415	Vi polysaccharide export inner-membrane protein (ABC-2 type transporter)	vexB	STY4654
				4515425	4516492	Vi polysaccharide export protein	vexA	STY4655
				4516537	4518273	Vi polysaccharide biosynthesis protein TviE, Glycosyl transferases group 1	tviE	STY4656
				4518289	4518792	insertion element IS1 protein InsB	insB	STY4657
				4518711	4518986	insertion element IS1 protein	insA	STY4658
				4519050	4521545	Vi polysaccharide biosynthesis protein	tviD	STY4659
				4521569	4522615	Vi polysaccharide biosynthesis protein, epimerase	tviC	STY4660
				4522618	4523895	Vi polysaccharide biosynthesis protein, UDP-glucose/GDP-mannose dehydrogenase	tviB	STY4661
				4524140	4524679	Vi polysaccharide biosynthesis protein	tviA	STY4662
				4525220	4525408	hypothetical protein		STY4663
				4525533	4527044	putative DNA helicase		STY4664
				4527028	4528617	hypothetical protein		STY4665
				4528781	4529794	probable phage integrase		STY4666
				4530221	4530514	hypothetical protein		STY4667
				4530511	4530999	conserved hypothetical protein		STY4668
				4531179	4531631	putative membrane protein		STY4669
				4532268	4534553	hypothetical protein		STY4670
				4534634	4536307	putative membrane protein		STY4671
				4536854	4537315	hypothetical protein		STY4672
				4537312	4537533	transcriptional regulatory protein	cII	STY4673
				4537567	4537710	hypothetical protein		STY4674
				4537926	4538252	hypothetical protein		STY4675
				4538390	4539172	hypothetical protein		STY4676
				4539197	4539409	putative membrane protein		STY4677
				4539799	4540077	integrase (fragment)	int	STY4678
				4540153	4541343	putative membrane protein		STY4679
				4541654	4542913	bacteriophage integrase	int	STY4680
		4544500	4549500
				4543876	4545579	thiol:disulfide interchange protein DsbD	dsbD	STY4682
				4545555	4545902	periplasmic divalent cation tolerance protein CutA	cutA	STY4683
				4546023	4547324	anaerobic C4-dicarboxylate transporter	dcuA	STY4684
				4547439	4548875	aspartate ammonia-lyase	aspA	STY4685
				4548908	4549030	hypothetical protein		STY4686
				4549216	4549692	FxsA protein		STY4687
4577500	4600000	4581500	4591500
				4581304	4582584	HflX protein, putative GTP-binding protein	hflX	STY4719
				4582799	4584058	HflK protein	hflK	STY4720
				4584061	4585065	HflC protein	hflC	STY4721
				4585144	4585341	putative membrane protein	yjeT	STY4722
				4586962	4587387	conserved hypothetical protein	yjeB	STY4724
				4587425	4589863	ribonuclease R (RNase R)	rnr	STY4725
				4589954	4590685	probable tRNA/rRNA methyltransferase	yjfH	STY4726
				4590817	4591221	conserved hypothetical protein	yjfI	STY4727
4637250	4646000	4641250	4645250
				4641054	4641830	putative membrane protein		STY4782
				4641842	4642486	putative membrane protein		STY4783
				4642545	4643678	hypothetical protein		STY4784
				4643662	4644780	hypothetical protein		STY4785
				4644777	4645517	hypothetical protein		STY4786
4677500	4686750	4683500	4686500
				4683853	4685118	integrase		STY4821
				4685181	4686257	protein kinase		STY4822
				4686254	4687327	protein kinase		STY4823
4687500	4733500	4687500	4706500
				4687302	4688465	hypothetical protein		STY4824
				4688741	4689307	phage polarity suppression protein		STY4825
				4689323	4689562	bacteriophage gene regulatory protein		STY4826
				4689566	4690426	putative phage capsid protein		STY4827
				4690849	4691172	phage DNA binding protein		STY4828
				4691273	4691656	phage immunity repressor protein	cI	STY4829
				4691653	4691880	hypothetical protein		STY4830
				4691877	4692197	hypothetical P4 phage protein		STY4831
				4692212	4694545	Bacteriophage P4 DNA primase		STY4832
				4694767	4694907	hypothetical protein		STY4833
				4694997	4695146	hypothetical secreted protein		STY4834
				4695457	4696511	putative transposase for insertion sequence (pseudogene)		STY4835
				4696958	4697451	fimbrial protein precursor (pseudogene)	sefA	STY4836a
				4697576	4698328	fimbrial chaperone protein	sefB	STY4837
				4698333	4700849	outer membrane fimbrial usher protein	sefC	STY4838
				4700846	4701288	putative fimbrial protein (pseudogene)	sefD	STY4839
				4701328	4702139	putative activator protein SefR (pseudogene)	sefR	STY4841
				4702716	4702925	probable regulatory protein		STY4842
				4702910	4703260	putative gerE-family regulatory protein		STY4843
				4703505	4704156	thiol:disulfide interchange protein (pseudogene)		STY4845
				4704346	4705191	putative outer membrane protein		STY4846
				4705454	4706288	putative transposase (pseudogene)		STY4848
		4709500	4719500
				4706399	4710148	helicase related protein		STY4849
				4710186	4712723	DEAD-box helicase-related protein		STY4850
				4712736	4716035	conserved hypothetical protein		STY4851
				4716299	4716538	hypothetical protein		STY4852
				4716616	4717491	hypothetical protein		STY4853
				4717653	4717928	hypothetical protein		STY4854
				4717972	4718697	conserved hypothetical protein		STY4855
		4720500	4724500
				4720737	4720994	hypothetical protein		STY4857
				4721482	4722090	hypothetical protein		STY4858
				4722451	4723362	hypothetical protein		STY4859
				4723573	4724034	putative exported protein		STY4860
				4724051	4724716	hypothetical protein		STY4861
4777500	4804500	4778500	4782500
				4778898	4780220	thymidine phosphorylase	deoA	STY4919
				4780272	4781495	phosphopentomutase	deoB, drm, thyR	STY4920
		4788500	4790500					STY4928
				4788953	4790620	conserved hypothetical ABC transporter
		4799500	4803500
				4799424	4800508	putative fibrial protein (pseudogene)	sthE	STY4938
				4800549	4801106	putative fimbrial subunit	sthD	STY4940
				4801127	4803660	outer membrane usher protein (pseudogene)	sthC	STY4941
